# Supplementary material for: Tumor gene expression signatures associated with outcome in large B−cell lymphoma treated with CD19-directed CAR T−cell therapy (axicabtagene ciloleucel)
Source: Front Oncol. 2025 Feb 27;15:1519473. doi: 10.3389/fonc.2025.1519473 (PMC11903469; doi:10.3389/fonc.2025.1519473)
Supplement: Supplementary file 7 [file DataSheet2.csv]

Ids	GEO_title	5_GES (6-GES without CD45RA)	16-GES (17-GES without CD45RO)	CD19	CCL22	KLRK1	SIGLEC5	SOX11	CD45RO	BCL2	IL18R1	TNFSF4	KLRB1	KIR3DL2	ITGB8	DUSP5	GPC4	PSMB5	RPS6KB1	SERPINA9	NBN	GLUD1	ESR1	ARID1A	SLC16A1	Actual.Arm.Code	DOR.time	DOR.event	EFS.time	EFS.event	PFS.time	PFS.event
SM201-001	N1800110-KTP-00001_01	-0.044527064	0.569281891	-0.217574164	-0.391474	0.934770322	-0.300351459	-0.248006021	0.49201243	-0.414147922	-0.676555975	-0.303223788	-0.197960829	0.048960802	-0.263416738	0.980861887	-0.222752847	5.055861339	0.621180654	0.349339408	1.978734233	1.359255592	-0.582009678	0.70242758	0.671956537	AXICEL	1.675564682	0	3.449691992	1	3.449691992	0
SM201-003	N1800110-KTP-00003_03	-0.160883257	0.108965251	-0.401130611	-0.332187068	-0.178385248	0.343566789	-0.236280145	-0.601091642	2.391480556	0.581839741	1.447673023	-0.129084301	-0.15935716	0.483680877	0.059270806	-0.247125073	-0.931587784	-0.509925362	-0.095665373	-0.654984382	-0.617676023	2.286435918	-1.098113367	-1.063418083	AXICEL	1.412731006	1	3.252566735	1	3.252566735	1
SM201-004	N1800110-KTP-00004_04	-0.068778972	0.082548077	0.285694773	-0.247663388	-0.053619618	-0.103639784	-0.224666844	0.00067586	0.245232361	1.697444988	-0.481347198	0.717027012	-0.081372156	-0.372392893	0.980725449	0.059874761	-1.091655251	0.674354621	-0.433971939	-0.236252559	0.181236632	0.06668824	0.415340278	-1.020163108	SOC	NA	NA	1.577002053	1	1.577002053	1
SM201-005	N1800110-KTP-00030_06	-0.311985792	-0.224519122	-1.170567753	-0.33017742	-0.721107513	0.529167465	0.132756258	-0.141146486	-0.925624679	0.343747816	-0.249824653	0.076098306	-0.216200298	0.33928639	-0.397173974	-0.43797735	-1.140047867	-0.988703194	-0.484956659	-1.32484368	-1.265795151	2.821277015	0.173887066	0.084544955	SOC	31.93429158	0	33.34702259	0	33.34702259	0
SM201-006	N1800110-KTP-00006_06	-0.29503585	-0.252715138	0.22829873	-0.390171942	-0.821324085	-0.305130271	-0.186851681	-0.618232578	-0.100387401	-0.726037754	-0.629920514	-0.48372568	-0.216200298	0.023930822	-0.764501484	-0.368633785	-0.049631307	-0.239528656	-0.117415006	-0.22730129	0.19683739	-0.689461045	-0.078801206	0.427335002	SOC	0.032854209	0	1.511293634	1	1.511293634	0
SM201-007	N1800110-KTP-00007_07	0.100052499	-0.778149587	2.460812115	-0.269681226	-0.815333168	-0.627529208	-0.248006021	-0.601826139	-0.787478765	-0.349942632	-0.775328259	-0.203294502	-0.08446331	-0.670099623	-0.485716593	-0.541517733	-0.609013781	-1.438639858	-0.415277206	-1.448363144	-1.384469225	-0.341210558	-1.324499002	-1.591079197	SOC	1.18275154	1	2.694045175	1	2.694045175	1
SM201-008	N1800110-KTP-00008_08	0.15463039	-0.398646312	0.659295323	-0.403833561	1.383474227	-0.627529208	-0.23825483	-0.661461402	0.191477372	-0.703261877	0.799930881	-0.420561013	-0.216200298	-0.57265184	-0.855102563	-0.433700995	-0.511024728	-0.143630677	-0.439915955	-0.998097682	-0.519797943	-0.632183192	-0.785478489	-0.138141994	AXICEL	16.22997947	1	17.83983573	1	17.83983573	1
SM201-010	N1800110-KTP-00010_10	-0.480151596	-0.622885486	-0.841817994	-0.409899465	-0.394237868	-0.524485628	-0.230317023	-0.354402823	-0.775394646	-0.705122698	-0.572932572	-0.523144711	-0.216200298	-0.351230694	-0.882616024	-0.45318727	-0.815199783	-0.793616544	-0.365415433	-1.148913662	-1.090383796	-0.339358642	-0.933203878	-0.00024712	AXICEL	1.905544148	1	3.646817248	1	3.646817248	1
SM201-012	N1800110-KTP-00012_12	0.57695747	0.032246274	0.290572304	3.487109053	-0.711644981	0.035444727	-0.216693752	-0.180410203	-0.730761139	-0.509077342	1.315852381	-0.28841746	-0.216200298	1.126435176	-0.03167434	0.058324909	0.691153376	0.036906081	-0.143434837	-0.241624375	-0.012893512	-0.496803638	0.060937867	-0.102782457	AXICEL	26.87474333	1	28.64887064	1	28.64887064	1
SM201-013	N1800110-KTP-00013_01	-0.20964151	-0.180022096	-0.479858074	-0.391774658	-0.820887103	-0.614598963	1.258911248	-0.555958773	-0.227787705	-0.553418403	-0.641151419	-0.338186078	-0.216200298	-0.133457331	-0.779249519	-0.418194253	-0.062691421	0.756963266	-0.500895615	-1.488127924	0.611739091	0.128916723	0.056712281	0.924675076	AXICEL	28.28747433	0	29.99589322	0	29.99589322	0
SM201-014	N1800110-KTP-00014_02	-0.103338581	-0.451942725	0.198667449	-0.389980715	0.433054662	-0.542224035	-0.216210267	-0.653262881	1.465892365	-0.709428368	-0.699934698	-0.435317303	-0.191970458	-0.594414933	-0.862132921	-0.486850391	0.040830984	-1.067355703	-0.530256889	-1.390693583	-0.66936704	-0.611952992	-0.445641104	-0.042490558	AXICEL	27.86036961	0	29.70020534	0	29.70020534	0
SM201-015	N1800110-KTP-00015_03	0.463624462	-0.013921765	-0.411444817	-0.383763402	3.982417051	-0.627529208	-0.241557314	-0.582835136	1.896585287	-0.588378416	-0.389748145	-0.480731835	-0.216200298	-0.046748526	-0.87406259	-0.471975483	-0.663212021	0.769417705	-0.530256889	0.524918633	0.103761081	-0.657645471	1.080604511	0.320924219	SOC	4.862422998	1	6.472279261	1	6.472279261	1
SM201-016	N1800110-KTP-00016_04	-0.535301175	0.406718082	-0.746962237	-0.393187046	-0.717713061	-0.570637512	-0.248006021	-0.4971151	0.431727636	-0.518615056	-0.49078857	-0.468215071	-0.216200298	0.163687132	-0.382204096	3.536136	0.719591573	-0.793618748	2.401493421	-0.285334504	0.016950936	1.817606523	0.274326697	0.300945729	AXICEL	1.412731006	1	3.416837782	1	3.416837782	1
SM201-017	N1800110-KTP-00017_05	-0.05104681	0.082622518	-0.0183766	0.069535427	-0.475940467	0.409169286	-0.239621694	-0.38233504	-0.322171838	0.085917975	-0.074545137	0.633495728	-0.216200298	-0.310129011	2.582294522	-0.258840816	-0.516525298	0.111411096	-0.530256889	0.0082519	0.537694221	-0.404764613	0.180222159	-0.183893409	SOC	NA	NA	1.577002053	1	1.577002053	1
SM201-018	N1800110-KTP-00018_06	-0.203371316	-0.321028169	-0.065166176	-0.397997023	-0.395815102	-0.089500161	-0.068378117	-0.490084105	-0.114716857	0.623570456	-0.188601648	-0.496725456	-0.216200298	-0.168820321	-0.854060575	1.509877633	-1.221647774	-0.674010601	2.098842764	-1.267966687	-1.63376237	-0.443659901	-1.249946263	-0.838622801	AXICEL	13.99589322	1	15.83572895	1	15.83572895	1
SM201-019	N1800110-KTP-00019_07	1.388938769	-0.647459846	-1.20383909	-0.394055002	-0.583552797	9.374146753	-0.248006021	0.383843176	-0.975979805	0.533586821	-0.722338889	0.059222112	-0.070209902	-0.698184464	-0.439218636	-0.410355075	-1.010396564	-0.789217779	-0.530256889	-1.263896644	-2.041832043	-0.524743144	-0.3766142	-1.098922436	AXICEL	23.81930185	0	25.75770021	0	25.75770021	0
SM201-020	N1800110-KTP-00020_08	0.028498692	-0.32692958	-0.034163846	-0.244871352	0.331730782	0.3378039	-0.248006021	-0.49611093	-0.721608792	1.087963728	0.324038005	-0.468926227	-0.112288787	-0.324200999	-0.882207175	-0.437472657	-1.104435643	-0.450290238	0.296697734	-0.77079974	-1.08880943	0.236688393	0.05195717	-0.867178629	AXICEL	22.275154	0	24.11498973	0	24.11498973	0
SM201-021	N1800110-KTP-00021_09	-0.443957105	-0.024283882	-0.566735271	-0.39702605	-0.474978066	-0.536975628	-0.244070512	-0.650558396	-0.769056689	-0.6157241	4.006286571	-0.409075631	-0.216200298	-0.108528096	-0.56551959	-0.461923196	0.195379051	0.029949196	-0.530256889	-0.588521998	0.333397489	0.203172183	-0.718361741	-0.173558371	AXICEL	1.18275154	1	3.252566735	1	3.252566735	1
SM201-022	N1800110-KTP-00022_10	-0.341785404	0.104106976	-0.992130411	-0.400710621	0.037979097	-0.112934126	-0.241130957	4.641141601	-0.705012827	-0.073836588	-0.223435155	-0.417359576	-0.081631078	-0.312338329	2.075581265	-0.326800825	0.316189913	-0.275777286	-0.456630214	1.780568678	0.684475125	0.515585101	0.158036662	-0.991903247	AXICEL	6.209445585	1	8.476386037	1	8.476386037	1
SM201-023	N1800110-KTP-00023_11	-0.299382049	0.061735688	0.018494533	-0.399250523	-0.421184229	-0.461298434	-0.233671594	-0.442156004	-0.938140951	-0.719165383	-0.7529164	-0.442417358	-0.216200298	-0.037699439	-0.823644625	-0.427876721	1.455094994	-0.195214201	2.880170062	0.404196594	-0.204000036	-0.647428957	0.069223332	1.583790389	SOC	NA	NA	1.642710472	1	1.642710472	1
SM201-024	N1800110-KTP-00024_12	0.615685816	0.530053783	0.631228011	3.896389889	-0.814350485	-0.455517849	-0.179320489	-0.461688046	0.644087355	-0.293466631	0.315116455	-0.495209418	-0.216200298	1.766423087	0.590447994	-0.17406254	1.566293436	0.461063239	2.33210586	1.169852504	0.56661064	0.02881826	-0.588002758	0.806983338	SOC	NA	NA	1.642710472	1	1.642710472	1
SM201-025	N1800110-KTP-00025_01	-0.060755588	0.206483505	-0.540615502	-0.398113401	-0.346976068	0.215594571	0.766332459	-0.437927616	-0.510768011	-0.489978957	0.424731882	-0.357848526	-0.216200298	-0.201526203	-0.683694134	0.387548156	0.966551724	-0.027103495	2.240323888	0.789785643	-0.097488342	0.172229106	0.158415601	0.748758049	SOC	2.168377823	1	3.679671458	1	3.679671458	1
SM201-026	N1800110-KTP-00026_02	0.056841401	0.623214016	1.155561252	-0.367919055	-0.4609972	0.20102722	-0.243465211	1.114089905	3.059386188	-0.375680282	0.016677314	-0.013909023	-0.216200298	0.388232843	-0.568018705	-0.054252574	0.477277655	0.572700069	4.421276751	0.640262352	0.319922595	0.660655283	0.404450116	0.238643971	SOC	NA	NA	1.445585216	1	1.445585216	0
SM201-027	N1800110-KTP-00027_03	0.205294619	-0.059915405	1.200696278	-0.297498975	-0.327675073	0.698956884	-0.248006021	1.375996056	0.576934	-0.654710509	-0.069636875	-0.438019287	-0.216200298	-0.829755947	0.088572645	-0.520637268	-0.047258342	-0.467556146	-0.530256889	1.13408959	0.378155652	0.255824146	0.954446114	-0.57263707	SOC	5.749486653	1	7.260780287	1	7.260780287	1
SM201-028	N1800110-KTP-00028_04	-0.077852919	-0.303030306	0.847545241	-0.390290114	0.014124507	-0.627529208	-0.233115019	-0.377881944	-0.202146183	-0.21264355	-0.785274531	-0.523144711	-0.216200298	-0.999514538	-0.387327464	-0.3998184	1.665837826	-1.015123232	-0.530256889	-1.211337625	-0.271487044	-0.143343098	0.799940243	-0.416645404	AXICEL	1.905544148	1	3.679671458	1	3.679671458	1
SM201-029	N1800110-KTP-00029_05	-0.41097905	-0.380879612	-0.100777056	-0.399738336	-0.821158898	-0.485214941	-0.248006021	-0.479209289	0.721009093	-0.689424043	-0.603018862	-0.211780283	-0.216200298	-0.542925426	-0.829723877	-0.481156158	-0.662359308	-0.59023063	0.170382774	-0.215353668	-1.488428497	-0.27381577	-0.327363346	0.146314515	AXICEL	1.642710472	1	3.811088296	1	3.811088296	1
SM201-046	N1800110-KTP-00046_01	-0.172200115	1.082138333	0.117244311	-0.387064723	0.284355065	-0.627529208	-0.248006021	-0.456317702	1.259369068	2.083919179	0.074773092	-0.414140874	-0.216200298	8.410438627	-0.531320885	-0.368068181	1.188346902	1.327819531	1.725421063	0.500282514	0.886052078	-0.478939615	0.65438182	1.212079306	AXICEL	0.657084189	1	2.825462012	1	2.825462012	1
SM201-048	N1800110-KTP-00048_03	-0.123356604	0.088610277	-0.525714525	-0.388599221	1.164047761	-0.627529208	-0.238987829	-0.636819236	-0.352550998	-0.694942678	-0.316126707	-0.385575816	-0.216200298	-0.387605428	-0.765364739	-0.383431346	1.078496273	1.268584689	-0.530256889	-0.622144372	1.294707285	-0.547318105	1.164506855	1.812986709	AXICEL	1.18275154	0	3.252566735	1	3.252566735	0
SM201-049	N1800110-KTP-00049_04	0.446015913	0.486415909	-0.011119696	0.116317205	1.707630349	0.65508564	-0.237833934	1.794830761	-0.828978346	1.536803407	0.719804405	2.023213372	0.333593819	-0.084017016	0.639635917	0.545330954	1.252386351	0.031649711	-0.530256889	0.570597063	1.217213263	0.223989605	0.710136535	-0.578447616	SOC	NA	NA	1.708418891	1	1.708418891	1
SM201-050	N1800110-KTP-00050_05	0.256989546	0.07636491	1.757704715	-0.306265814	-0.165536656	0.206783635	-0.207738148	-0.593208303	0.013636886	0.17859748	-0.452393615	-0.056561965	-0.128252858	-0.111678225	0.975050502	0.023603576	-0.224436138	0.398508585	-0.111044069	1.183384478	0.051571673	-0.237589218	0.362979262	-0.643537798	SOC	5.749486653	0	7.983572895	0	7.983572895	0
SM201-051	N1800110-KTP-00051_06	-0.440945154	0.836764682	-0.58170525	-0.388496354	-0.78786911	-0.216241421	-0.230413636	-0.019931432	1.126332149	9.076762816	-0.232616202	-0.330719758	-0.216200298	0.032779189	-0.699614187	-0.348433979	-0.363846968	0.644486397	0.592400957	0.458629946	-0.506581224	2.665018855	0.916821956	0.573015253	SOC	1.445585216	0	3.154004107	1	3.154004107	0
SM201-052	N1800110-KTP-00052_07	-0.607811934	-0.993400543	-1.077760976	-0.403318494	-0.76744974	-0.542524437	-0.248006021	-0.527103025	-0.94070837	-0.599046346	-0.76869451	-0.489745435	-0.216200298	-0.515725773	-0.847881004	1.116728537	-1.575737866	-2.031563415	-0.189283073	-2.325137199	-2.366186255	-0.709730403	-2.273602039	-1.161895233	SOC	3.449691992	1	4.960985626	1	4.960985626	1
SM201-053	N1800110-KTP-00053_08	-0.222085694	0.730274289	0.567328726	-0.384852598	-0.631485385	-0.413413194	-0.248006021	-0.622690865	-0.003854602	-0.626105692	-0.521276749	-0.336020545	-0.216200298	0.153511545	-0.810586514	4.901230555	1.649084702	0.889949313	0.620392038	0.056861645	2.475815115	-0.629003103	0.891130215	3.189460998	SOC	NA	NA	1.478439425	1	1.478439425	0
SM201-056	N1800110-KTP-00056_10	-0.307294997	0.21024185	-0.715244677	-0.398110758	0.085284755	-0.35173578	-0.156668524	-0.320961	0.615037815	-0.654060886	1.454101373	-0.493278608	-0.216200298	-0.260831124	-0.72971345	-0.43828674	0.716165417	0.558766396	-0.530256889	1.723610948	-0.02642861	-0.665708427	0.614459723	1.696492958	AXICEL	NA	NA	2.004106776	1	2.004106776	1
SM201-058	N1800110-KTP-00058_12	0.525659522	0.401818105	-0.274419755	0.321291385	-0.63094128	-0.127035335	3.339402593	0.034469634	2.812505664	0.35546372	-0.466949478	0.022559326	-0.216200298	0.966906251	0.527925238	0.125937821	1.302579213	0.032898982	-0.144847247	-0.624276615	1.587575639	-0.24791097	0.672073757	-0.277151314	SOC	NA	NA	1.478439425	1	1.478439425	0
SM201-059	N1800110-KTP-00059_01	0.238462114	0.54600136	0.556096347	0.714590291	-0.403114599	0.534015767	-0.209277235	0.676400126	-0.554104041	0.340030464	0.681075337	0.586769873	-0.216200298	2.32904948	0.064753154	0.6547251	-0.069769273	0.654233436	-0.497709587	0.918078909	2.230198255	0.619388467	0.417868693	0.577633785	SOC	0.919917864	1	2.595482546	1	2.595482546	1
SM201-061	N1800110-KTP-00061_03	-0.352219289	-0.569569539	0.163851725	-0.405754651	-0.838698476	-0.443465935	-0.237029106	-0.574928578	-1.037064353	-0.638235083	-0.702991662	-0.44717594	-0.19500881	-0.725332849	-0.637976241	-0.145569138	-0.861930999	-0.904357565	0.886261163	-1.59406948	-0.667052782	-0.578361983	-1.048704861	0.184457951	AXICEL	21.88090349	0	23.95071869	0	23.95071869	0
SM201-062	NA	0.157766727	0.604542366	0.367267471	1.080099534	-0.496021174	0.042214568	-0.204726764	2.329581747	0.336437016	0.007548069	1.616341796	-0.157099342	-0.216200298	0.928087488	-0.034886407	-0.541517733	0.890032873	0.726739578	-0.523271304	2.409672149	0.729761954	1.177157409	1.51681967	0.807054931	SOC	NA	NA	1.741273101	1	1.741273101	0
SM201-064	N1800110-KTP-00352_08	-0.243328885	-0.159947019	-0.312564595	0.048129059	-0.660729186	-0.0828775	-0.208602205	0.200170365	-0.755360785	-0.535280449	0.174352915	-0.349322048	-0.13963141	-0.477522231	-0.120882722	0.024178849	1.301863856	-0.373700054	-0.52905955	0.042009957	0.579374546	-0.257677162	-1.237462632	0.09496661	AXICEL	21.88090349	0	23.85215606	0	23.85215606	0
SM201-065	N1800110-KTP-00065_07	-0.205353399	0.059160975	0.248959646	-0.382050042	-0.464850614	-0.210272221	-0.218553762	1.516131254	1.563025273	-0.44840062	-0.042284006	-0.441912971	-0.191123079	-0.69830779	0.717941005	-0.329967725	0.309633577	-0.57432293	-0.172243821	1.145619061	-0.325279381	0.214056989	-0.03959262	0.259734645	SOC	NA	NA	1.544147844	1	1.544147844	1
SM201-066	N1800110-KTP-00066_08	-0.508049026	-0.514302387	-0.853740827	-0.365288299	-0.622703576	-0.47284795	-0.225664478	-0.544863729	0.039156508	-0.735626429	1.734214071	-0.482352285	-0.216200298	-0.2981138	0.050942361	-0.411078758	-0.399635965	-1.40452756	-0.519313438	-1.707916537	-1.253318582	-0.698110153	-1.404909331	-0.522047999	SOC	NA	NA	0.722792608	1	0.722792608	1
SM201-067	N1800110-KTP-00067_09	-0.105876177	-0.300620406	0.480422057	-0.35635202	0.090841676	-0.508458133	-0.235834465	-0.611894941	0.386062611	-0.698417841	-0.508488863	-0.468376623	-0.138805024	-0.745723494	-0.661004832	-0.40150361	-0.006222487	-0.380312828	-0.516307796	-0.805138207	0.517008031	-0.57528805	-0.478568251	0.671160776	AXICEL	21.94661191	0	23.45790554	0	23.45790554	0
SM201-068	N1800110-KTP-00068_10	-0.036753415	-0.233609677	-0.04238095	-0.307920379	0.063056096	0.321702598	-0.218224438	-0.174850115	0.007144523	0.265627668	-0.352074267	0.064406977	-0.176292028	1.019018283	-0.442163653	-0.246461334	-1.073103371	-0.537415201	0.057930998	-0.933787276	-0.706480251	0.538049929	-0.470586134	-0.751569701	SOC	NA	NA	1.544147844	1	1.544147844	0
SM201-069	N1800110-KTP-00069_11	0.807289728	0.159329717	2.052933903	-0.276691912	-0.57294327	1.121919355	1.711230566	-0.012166376	0.693359249	-0.26436684	-0.290412274	2.163127439	-0.193035408	-0.226100351	-0.40408304	-0.111575839	-0.449605185	0.219444049	-0.44725729	1.401109139	0.155387618	-0.229109746	0.974551253	-0.442157299	AXICEL	28.09034908	0	30.02874743	0	30.02874743	0
SM201-070	N1800110-KTP-00070_12	0.252219975	-0.358675429	0.392140608	0.508861044	-0.853671291	0.902392648	0.311376867	-0.224228034	-0.680712733	0.659674813	0.733573695	-0.523144711	-0.139577336	-0.048528031	-0.25479311	-0.078744205	-0.833613766	-0.904338863	-0.530256889	-0.698688232	-1.176618412	-0.436892537	-0.402720056	-0.423426486	AXICEL	21.65092402	0	23.6550308	0	23.6550308	0
SM201-071	N1800110-KTP-00071_01	0.208712051	0.366457505	0.306261943	-0.363751773	1.086139739	0.13504404	-0.120133693	-0.621103096	2.653573939	0.188930381	-0.458996275	-0.504780433	-0.216200298	0.292080675	-0.654744401	-0.442516203	0.742646506	-0.089473604	2.845222214	0.357388855	-0.100191616	0.552352069	-0.222949849	0.920978114	AXICEL	21.88090349	0	23.9835729	0	23.9835729	0
SM201-072	N1800110-KTP-00072_02	-0.42967425	0.123505087	-0.440030144	-0.352481408	-0.578710522	-0.529143158	-0.248006021	-0.616099399	-0.687024012	-0.000815279	0.597839667	-0.188698119	-0.216200298	-0.568969222	2.167784066	-0.498850869	0.573075122	0.80486096	-0.263279444	-1.1597858	0.230662221	-0.605601533	-0.14441208	1.93549601	AXICEL	NA	NA	2.201232033	1	2.201232033	1
SM201-073	N1800110-KTP-00073_03	-0.180075168	0.186634099	0.227849784	-0.086600695	-0.831124662	0.009001561	-0.21950183	-0.209197986	0.21803877	1.773479534	-0.615314492	-0.231211297	-0.216200298	1.260973345	-0.560326196	-0.370270654	-0.023130441	0.293075363	-0.526294958	0.165841941	0.569384037	-0.523253596	0.842910894	0.928443631	AXICEL	1.872689938	0	3.745379877	1	3.745379877	0
SM201-074	N1800110-KTP-00074_04	-0.082360858	-0.070450179	-0.532757994	0.595449478	-0.827621081	-0.44868974	0.801815049	0.319028077	2.235237094	0.716458344	-0.033365358	-0.349774228	-0.216200298	-0.780821995	0.891052407	-0.483509942	0.036257628	-0.66613974	-0.530256889	-1.056548822	-0.164219468	0.190522036	-0.336352293	-0.579541336	SOC	NA	NA	1.577002053	1	1.577002053	1
SM201-075	N1800110-KTP-00075_05	0.432150393	0.265898661	0.898684511	-0.391440215	2.388563755	-0.525971238	-0.209084849	-0.652579903	0.422091764	-0.681221902	-0.654763394	-0.471654931	-0.216200298	-0.264479609	-0.833497427	-0.407400397	0.533804836	1.56755406	-0.243024499	0.666737369	1.147240963	-0.634718697	1.494350389	2.829560352	AXICEL	20.89527721	0	22.57084189	0	22.57084189	0
SM201-076	N1800110-KTP-00076_06	-0.318492906	0.122473824	0.337205161	-0.329185425	-0.74078619	-0.611692054	-0.248006021	-0.661461402	0.854987863	0.11146818	-0.336849764	-0.10116545	-0.216200298	0.957603069	-0.871187483	-0.369932741	-1.099245678	1.49377654	-0.475749385	0.302704657	-0.412666167	-0.375021986	3.058535318	-0.561475498	AXICEL	15.96714579	1	17.80698152	1	17.80698152	1
SM201-077	N1800110-KTP-00077_07	0.013111628	0.009135025	-0.553116993	-0.033693603	1.258409056	-0.3580343	-0.248006021	-0.661461402	-0.58312476	-0.635363123	-0.521551584	-0.523144711	-0.163311598	-0.436557218	-0.025207328	-0.52520561	1.038392645	0.36354643	-0.530256889	0.351755429	0.411410256	-0.653845119	1.315563298	1.263060285	SOC	NA	NA	1.18275154	1	1.18275154	1
SM201-079	NA	-0.478809106	-0.388623799	-1.216375582	-0.328738892	-0.433840815	-0.167084219	-0.248006021	-0.661461402	-0.853534945	-0.069234488	-0.672510944	2.406060942	-0.216200298	-0.811830962	0.177804098	0.705897299	-0.952395051	-1.540164099	-0.530256889	-0.991815668	-1.071992452	0.083465007	-0.803979833	-1.077292505	SOC	23.26078029	0	24.73921971	0	24.73921971	0
SM201-080	N1800110-KTP-00080_10	-0.114889966	0.06454391	0.518592207	0.481839161	-0.79098631	-0.600058372	-0.183836516	-0.439467308	-1.015263927	2.856794147	-0.489469738	-0.496304517	-0.173854221	-0.647394736	0.007969429	-0.283961379	0.271906437	-0.426504196	-0.074569711	0.540578028	-0.345299223	-0.501833196	0.336456079	1.473453293	AXICEL	NA	NA	2.036960986	1	2.036960986	1
SM201-081	N1800110-KTP-00081_11	0.100959474	-0.092082659	0.636367464	-0.313761637	-0.169133564	0.593098328	-0.241773223	0.60254569	-0.755592646	-0.533731447	1.628515554	-0.523144711	-0.097400481	-0.48159786	0.424323956	-0.401123157	-0.148156777	-0.469621344	0.124765491	1.743935261	-0.681580987	-0.568692157	-0.646827074	-0.087394169	AXICEL	1.642710472	0	3.285420945	1	3.285420945	0
SM201-082	N1800110-KTP-00082_12	-0.385056009	-0.023062365	-0.057085278	-0.38157539	-0.74518618	-0.507937608	-0.233495591	0.225420059	-0.57538153	-0.568712652	-0.547330269	-0.500379073	-0.149157433	-0.767182629	0.002325707	1.328460796	-0.365756935	-0.215974715	0.368493156	0.124488885	0.487036163	0.156617913	-0.806268138	1.659722916	SOC	19.25256674	0	21.5523614	0	21.5523614	0
SM201-083	NA	0.039782052	0.323545598	-0.599348592	0.523699171	0.492391674	-0.000649292	-0.217182698	1.402746598	-0.669786784	-0.052715166	0.022768442	1.09117011	-0.035365553	1.962819907	0.768910083	-0.420431532	1.257678316	-0.20453571	-0.521351576	0.791012846	1.245645827	-0.286902471	0.47420812	-0.246395284	AXICEL	1.412731006	1	3.252566735	1	3.252566735	1
SM201-084	N1800110-KTP-00084_01	-0.0390647	0.098536965	-0.407160729	-0.398130285	0.479716763	0.378256773	-0.248006021	4.68888045	4.30088288	-0.69256216	0.797752932	-0.372643457	-0.216200298	0.033830964	-0.50617919	-0.346471284	-0.263383626	0.053062312	-0.516707455	-0.535078124	-0.656536002	1.258560344	0.002253862	-0.763990265	SOC	10.61190965	0	12.12320329	1	12.12320329	0
SM201-085	N1800110-KTP-00085_02	-0.390250213	-0.248590073	-1.026785253	-0.401860241	-0.215298506	-0.063974171	-0.243332893	0.1942822	0.39442853	-0.63429194	-0.511052327	-0.354791786	-0.216200298	2.319880158	-0.827848462	-0.406614836	-0.791734681	-0.237220337	-0.520290686	-0.122920874	-1.525669128	-0.606480149	0.032749478	0.030616164	SOC	1.379876797	1	2.792607803	1	2.792607803	1
SM201-086	N1800110-KTP-00086_03	-0.041228095	-0.306104407	1.178626749	-0.378562231	-0.605539981	-0.220769466	-0.179895546	-0.423399161	-0.215900304	-0.620955387	0.667263351	-0.377820511	-0.10524574	0.182256554	-0.748042903	-0.0253676	-0.418551281	-0.326067122	-0.5208081	-0.519857624	-0.595762239	-0.334013523	-0.040434684	-0.898363404	AXICEL	28.35318275	1	30.16016427	1	30.16016427	1
SM201-087	N1800110-KTP-00087_04	0.98618221	-0.146105502	0.123198867	4.529462145	-0.791606754	0.726624103	0.343232689	-0.460724633	0.930906734	1.206098075	-0.040243474	-0.426720121	-0.143585212	-0.549472333	0.045279299	-0.273271459	-0.020326175	-0.329888206	-0.313711627	-0.060338241	-0.768427904	-0.576979356	-0.499481364	-0.517526675	AXICEL	22.34086242	0	24.14784394	0	24.14784394	0
SM201-088	NA	-0.33378213	0.242221497	-0.727272645	-0.381738515	-0.504103471	-0.284415465	0.228619444	0.063431044	-0.75445901	-0.256862507	0.291580179	-0.362183703	-0.184878426	-0.395988727	-0.381932967	5.023218339	1.293934917	-0.575485172	-0.326406264	-0.154553641	1.254600043	0.088627795	-0.443355417	-0.24031149	SOC	7.030800821	1	8.574948665	1	8.574948665	1
SM201-089	N1800110-KTP-00089_05	-0.442049298	-0.213491651	-0.501110103	-0.383693739	-0.697061997	-0.446443629	-0.18193702	-0.661461402	-1.004915236	-0.401770367	-0.653122471	-0.48189065	-0.216200298	-0.70193633	-0.87985044	-0.431575386	-0.68747064	-0.040909062	0.581523766	-0.666601207	-0.771036426	0.180316842	1.283641845	1.47592964	AXICEL	1.675564682	1	4.073921971	1	4.073921971	1
SM201-090	N1800110-KTP-00090_06	-0.504981033	0.050848163	-1.159767068	-0.334523847	-0.648704214	-0.133904015	-0.248006021	-0.422276217	-0.77666782	-0.640987967	0.026944226	-0.207977857	-0.216200298	-0.673297509	-0.125291625	-0.186314881	-0.713776581	2.69582083	-0.530256889	2.096819872	0.779271435	-0.677602021	0.144268345	-0.181180651	AXICEL	NA	NA	1.642710472	1	1.642710472	1
SM201-091	N1800110-KTP-00091_07	-0.231042912	-0.54412108	-0.185496175	-0.337727917	-0.301534573	-0.089545049	-0.240910847	-0.286542159	-0.680030326	0.559823985	-0.654209373	-0.252173969	0.238410573	-0.487460158	-0.68094358	1.061976112	-1.25297991	-0.829881336	-0.530256889	-0.855976182	-1.363675199	-0.625666686	-1.34128613	-1.011608216	AXICEL	22.34086242	0	24.21355236	0	24.21355236	0
SM201-093	N1800110-KTP-00093_09	0.589017246	0.583039651	0.959366342	0.062011086	2.049306385	0.062878876	-0.188476459	0.067929104	-0.264683942	3.756341137	0.027294298	-0.272184595	-0.148095027	-0.598017488	-0.460794527	-0.334574741	-0.137408401	1.789659669	3.099516757	1.073269378	0.243762978	-0.265126433	1.760980984	0.058694372	SOC	8.87063655	1	10.34907598	1	10.34907598	1
SM201-094	NA	-0.513533822	-0.757723928	-0.963896155	-0.394481825	-0.51927241	-0.442012696	-0.248006021	-0.57444332	-0.443801941	-0.206881213	-0.679653738	-0.028449089	-0.05443541	-0.870539203	0.293674688	-0.443216682	-0.769952518	-1.774217397	-0.464106961	-1.311719988	-1.989147235	-0.697780213	-1.659944354	-1.023411594	SOC	NA	NA	1.544147844	1	1.544147844	0
SM201-095	N1800110-KTP-00095_11	-0.272352024	0.079477408	-0.552645135	-0.392625448	0.449407917	-0.627529208	-0.238368246	0.039000147	-0.531564603	-0.596007628	-0.296708594	-0.523144711	6.024575945	-0.520164916	-0.554143014	0.3821812	-0.055561147	-0.718070915	0.301571117	-0.282664688	-0.513664673	-0.389209099	-1.082596202	0.626810452	SOC	20.56673511	0	22.07802875	0	22.07802875	0
SM201-096	N1800110-KTP-00096_12	0.350311639	-0.031462741	0.908624035	-0.218941672	-0.559583775	1.858720163	-0.237260557	0.626664245	0.409383264	-0.369814509	-0.3654711	-0.391802751	-0.147283909	-0.08582363	-0.753798012	-0.030978684	-0.790661984	0.64616033	1.954204758	0.217674103	-0.167454229	-0.627347896	0.881681501	-0.882071104	SOC	NA	NA	1.445585216	1	3.318275154	0
SM201-097	N1800110-KTP-00097_09	-0.058878338	-0.375485152	0.250840551	0.91925459	-0.810547878	-0.464829886	-0.189109064	-0.381576285	-0.579006943	-0.049126981	-0.573561831	-0.523144711	-0.152637923	-0.65819313	-0.011284099	-0.378322538	-0.217690701	-1.120498946	-0.231894195	-0.226407015	-0.641688306	0.365569184	-0.495208004	-0.514666295	SOC	NA	NA	1.347022587	1	1.347022587	1
SM201-098	N1800110-KTP-00098_10	0.310399353	0.060954455	1.465619284	0.026578062	-0.288509674	0.590383917	-0.242074824	0.206295039	-0.613412531	0.390858411	1.859480554	0.444381968	-0.201511113	-0.250383603	0.051784177	-0.088003195	-0.456114246	0.055640804	-0.521398078	0.082385871	-0.297121411	-0.530951736	1.712777522	-0.663142121	SOC	16.59137577	1	18.1026694	1	18.1026694	1
SM201-099	N1800110-KTP-00099_11	0.044891751	-0.189367824	-0.10751721	0.09180862	-0.86284118	-0.461958801	1.564967326	0.283344627	0.145793331	-0.671746501	-0.696069605	-0.489658287	-0.216200298	-0.754521014	3.042517161	-0.482594823	0.058992472	-0.106281388	-0.530256889	-0.683957649	0.258145633	-0.460206765	-1.186283341	-0.257557219	AXICEL	19.1211499	0	20.92813142	0	20.92813142	0
SM201-100	N1800110-KTP-00100_12	-0.240803483	0.397847356	0.277822812	-0.39402469	-0.218059027	-0.627529208	-0.242227304	-0.6519096	-0.297748444	-0.745654071	-0.315901201	-0.423470999	-0.216200298	-0.394253046	-0.588169277	-0.506655725	1.49697882	2.206079683	-0.530256889	1.548509158	0.091705426	2.669929408	0.529854934	1.840810223	AXICEL	2.529774127	1	4.533880903	1	4.533880903	1
SM201-101	NA	-0.006027271	0.069696721	-0.441036335	-0.331170096	0.227557894	0.607648845	-0.093136665	-0.469045424	0.083206717	-0.554108642	-0.111328601	0.028254332	-0.216200298	0.153799491	-0.050094557	0.567730816	-0.081525462	1.045165823	0.558326627	0.126836538	-0.014173785	0.142812442	-0.432648351	-0.130905558	SOC	20.89527721	0	22.275154	0	22.275154	0
SM201-105	NA	-0.554854338	-1.095306929	-0.977716678	-0.42125937	-0.499760414	-0.627529208	-0.248006021	-0.661461402	-0.858106217	-0.745654071	-0.81212561	-0.523144711	-0.216200298	-1.079603958	-0.942135273	-0.541517733	-2.055787875	-1.957866646	-0.451458335	-2.226788736	-1.825848575	0.66655015	-2.386048046	-1.569174931	SOC	0.032854209	0	1.478439425	1	1.478439425	0
SM201-106	N1800110-KTP-00106_04	-0.031792611	-0.192024682	-0.845622997	-0.097709614	-0.098060619	0.360366007	0.522064166	0.286321407	0.998621935	-0.261409609	-0.148144191	0.309187431	-0.216200298	-0.603484247	-0.373644487	-0.195443831	-0.512487952	-0.336024822	-0.487299979	0.322869066	0.089272299	-0.454019587	-0.277454314	-0.92673233	AXICEL	13.63449692	1	15.50718686	1	15.50718686	1
SM201-108	N1800110-KTP-00108_06	-0.449570934	-1.030732754	-0.515655546	-0.409130421	-0.489574279	-0.592641545	-0.24085288	-0.288572408	-0.304498491	-0.745654071	-0.801371416	-0.523144711	-0.216200298	-1.068772275	-0.909476539	-0.541517733	-1.199162715	-1.773018354	-0.370933347	-1.367776939	-2.191147069	-0.713146054	-2.316172408	-1.449731648	SOC	NA	NA	1.215605749	1	1.215605749	1
SM201-109	N1800110-KTP-00109_07	-0.53735809	-1.05785466	-0.870580389	-0.211740175	-0.797810937	-0.55865293	-0.248006021	-0.452919366	-0.744381894	-0.59154176	-0.792647183	-0.282225877	-0.216200298	-0.778124574	-0.84859081	-0.406142049	-1.46942745	-1.973460893	-0.50150183	-1.967558852	-2.115862974	-0.502137897	-2.135467157	-1.60040306	SOC	10.51334702	1	11.99178645	1	11.99178645	1
SM201-110	NA	-0.130542277	-0.488608218	-0.379243377	-0.048651431	-0.466429702	0.486963971	-0.245350844	0.111806815	-0.041220854	-0.10192322	0.483678486	0.521018323	-0.13858809	-0.627246668	-0.756626164	-0.217615034	-0.867691244	-1.187089351	-0.422296467	-1.068597477	-1.444521055	-0.655451531	-0.11379883	-1.179762312	SOC	1.741273101	1	3.285420945	1	3.285420945	1
SM201-111	NA	-0.557097284	-1.243229399	-0.960619891	-0.42125937	-0.876330241	-0.627529208	0.100252289	-0.661461402	-1.04738089	-0.745654071	-0.81212561	-0.523144711	-0.216200298	-1.141581298	-0.942135273	-0.541517733	-1.591264005	-2.531119061	-0.530256889	-2.113277075	-2.735829263	-0.713146054	-2.432601914	-1.274436242	AXICEL	NA	NA	2.036960986	1	2.036960986	1
SM201-112	N1800110-KTP-00112_10	-0.51371873	-0.710964641	-1.176906149	-0.409628537	-0.362353795	-0.371699149	-0.248006021	1.013860536	-0.986856013	-0.406442348	-0.602659049	1.559936065	-0.216200298	-0.77586174	-0.494214799	-0.134310713	-0.444978865	-1.989166014	-0.530256889	-1.238220363	-1.622877355	-0.124141877	-1.888688894	-1.4804951	SOC	12.8788501	0	14.58726899	0	14.58726899	0
SM201-113	N1800110-KTP-00113_11	-0.673666708	-1.309950209	-1.233170185	-0.417554491	-0.874160514	-0.598425151	-0.2450232	-0.661461402	-0.896378965	-0.71889847	-0.802521534	-0.487369843	-0.216200298	-1.238271152	-0.922511347	-0.529184177	-1.756884059	-2.424594864	-0.523690202	-2.533212552	-2.709172627	-0.710753569	-2.505668047	-1.983891634	SOC	0.032854209	0	1.445585216	1	1.445585216	0
SM201-114	N1800110-KTP-00295_04	0.148958306	-0.67443655	-1.000431902	1.907821533	-0.741617429	0.827025351	-0.248006021	-0.025159837	-1.029751042	-0.745654071	-0.588034373	-0.523144711	-0.216200298	-0.135535598	-0.76398486	-0.321600166	0.672702413	-1.862458583	-0.499299899	-0.269749679	-1.172253717	0.078038512	-1.880198347	-1.533860377	AXICEL	0.032854209	0	2.201232033	1	2.201232033	0
SM201-115	N1800110-KTP-00115_06	-0.66810437	-1.176216226	-1.19922378	-0.418260951	-0.862090449	-0.627529208	-0.23341746	-0.661461402	-0.909789844	-0.627354228	-0.7382026	-0.523144711	-0.216200298	-1.281845939	-0.598947668	-0.417122022	-1.332018564	-2.386805418	-0.530256889	-2.11560118	-2.307839033	-0.711919754	-2.244588582	-1.877822888	AXICEL	2.759753593	1	4.993839836	1	4.993839836	1
SM201-117	N1800110-KTP-00117_08	0.025860512	-0.056577148	0.043386053	0.151181569	0.192594816	-0.009853859	-0.248006021	1.867933053	-0.955110509	-0.026628613	0.189918785	-0.411049193	-0.216200298	-0.675755724	3.256255246	-0.318269386	1.250485866	-0.671998236	-0.530256889	0.833649061	-0.337780665	-0.099830793	-1.190599141	-1.002063872	SOC	NA	NA	0.985626283	1	0.985626283	0
SM201-118	N1800110-KTP-00118_01	-0.62786564	-0.614005898	-1.085408147	-0.420449179	-0.876330241	-0.627529208	-0.129611427	-0.56316782	-0.858346283	-0.285537709	-0.086332758	-0.523144711	-0.216200298	-0.504919514	-0.942135273	0.137629393	-0.893778826	-1.325724234	-0.530256889	-1.370057648	-0.275677286	0.18307246	-0.949109171	-1.383575623	SOC	0.032854209	0	1.609856263	1	1.609856263	0
SM201-122	N1800110-KTP-00122_05	-0.392518569	-0.31675456	-1.233786775	-0.391960899	-0.071711949	-0.081680639	-0.183452584	0.107896232	-0.888612159	-0.236010268	-0.438487115	-0.2811464	-0.216200298	-0.178594751	-0.002052668	-0.127575672	0.000548144	-0.985797022	-0.530256889	-0.811861358	-0.000787914	0.558893354	-0.367527331	-0.562604607	SOC	NA	NA	3.186858316	1	3.186858316	0
SM201-123	N1800110-KTP-00123_06	0.136889909	0.01277361	-0.518292343	-0.389354888	2.235238187	-0.412162381	-0.230979032	-0.497840037	1.205796612	-0.564081792	-0.20939186	-0.488877248	-0.216200298	-0.32199449	-0.460518505	0.150572061	-0.114265285	0.48330439	-0.530256889	0.93838629	1.216822365	-0.683110351	-1.024832173	0.823024925	SOC	28.68172485	0	30.02874743	0	30.02874743	0
SM201-124	N1800110-KTP-00124_07	1.087374926	-0.11161978	-0.046440881	-0.372702194	5.163202881	0.325325553	0.36748927	-0.472594604	0.106360198	-0.328286376	1.381870688	-0.490114578	-0.216200298	-0.351532545	-0.812792014	-0.451785345	-0.594473375	0.795858982	-0.530256889	0.993386931	-1.323696232	-0.658483705	0.615244674	0.078983401	AXICEL	28.71457906	0	30.78439425	0	30.78439425	0
SM201-125	N1800110-KTP-00125_08	0.190048776	-0.273426027	0.360329569	-0.071903092	-0.070436521	0.283027968	0.449225956	-0.422009112	-0.333950214	-0.125504124	-0.581270046	0.021261157	-0.216200298	-0.360117969	-0.628374062	-0.218889819	-0.299978196	0.145450992	-0.256340906	-0.337011023	-0.364501866	-0.430622301	0.3570362	-0.745803958	AXICEL	28.41889117	0	30.71868583	0	30.71868583	0
SM201-128	N1800110-KTP-00128_11	0.797488014	0.038713842	-0.401244737	0.194115103	-0.741061897	-0.075279827	5.010911425	-0.661461402	2.043289852	1.433488517	-0.500270359	-0.523144711	-0.216200298	0.272278564	2.02667018	-0.541517733	-0.112055682	-1.209168266	-0.530256889	0.345708225	-0.842848878	-0.294696212	0.118780697	-0.850635527	SOC	6.636550308	1	8.90349076	1	8.90349076	1
SM201-129	N1800110-KTP-00129_12	-0.249120852	-0.016941837	-0.063543962	-0.366612709	-0.507411648	-0.086333852	-0.221702085	-0.070833253	-0.164845346	0.578587342	-0.38517897	-0.390520203	-0.105772489	-0.54900263	-0.03891256	-0.249358968	-0.274875941	-0.144897046	-0.395293522	1.174429733	0.403666361	0.045888409	0.856188073	-0.631171631	SOC	NA	NA	1.412731006	1	1.412731006	1
SM201-130	N1800110-KTP-00130_01	-0.073530491	-0.08627116	0.296783887	-0.389394306	0.463391511	-0.490427524	-0.248006021	-0.105784884	0.276704718	-0.675664164	-0.512180475	-0.42810256	-0.216200298	0.045915844	-0.791492845	-0.281340746	-0.764764721	1.14349041	1.801204478	-0.254723509	-1.195585713	-0.250430567	-0.690404026	1.413235613	AXICEL	27.137577	0	28.91170431	0	28.91170431	0
SM201-131	N1800110-KTP-00131_02	-0.203366581	0.119429712	0.117876718	-0.302385895	-0.819876932	-0.191088344	0.178641546	-0.322220147	-0.020259054	0.550238338	-0.067452916	-0.493506342	-0.106544164	5.075415912	-0.241545314	-0.241023315	1.385451483	0.222973854	-0.503235851	-0.676361416	-0.838345901	-0.382355923	-1.174329483	-0.578244512	SOC	NA	NA	2.299794661	1	2.299794661	0
SM201-134	N1800110-KTP-00134_05	-0.268930724	0.388865347	0.247455954	-0.304478252	-0.612744504	-0.426880796	-0.248006021	-0.661461402	-0.302689585	0.170323691	-0.329873197	-0.485637992	-0.216200298	-0.260134014	-0.279655521	1.076729681	2.193535294	-0.015434661	-0.530256889	0.473344493	1.941011317	-0.013131381	1.391997983	1.407916626	AXICEL	12.45174538	1	14.2587269	1	14.2587269	1
SM201-135	N1800110-KTP-00002_02	-0.572224877	-0.76074481	-1.233786775	-0.420210374	-0.331592009	-0.627529208	-0.248006021	-0.661461402	-0.681031321	-0.745654071	-0.81212561	-0.523144711	-0.216200298	-0.578620608	-0.244717533	-0.541517733	-2.055787875	-2.61382255	-0.530256889	2.194500909	-0.581514187	-0.713146054	-1.474470553	-2.054407877	AXICEL	1.18275154	1	3.449691992	1	3.449691992	1
SM201-137	N1800110-KTP-00137_01	-0.411598676	-0.115136278	-1.233786775	-0.332091796	-0.36787566	0.123766871	-0.248006021	1.158604974	-0.674931347	-0.503945706	-0.397390657	-0.523144711	0.614446073	0.655857933	1.370096655	-0.541517733	0.430113514	-0.666077022	-0.423698343	-0.296606178	0.335804874	-0.322652238	0.090982215	-0.989517772	AXICEL	1.872689938	1	3.679671458	1	3.679671458	1
SM201-138	N1800110-KTP-00138_02	-0.329876569	-0.130405763	-0.866115737	-0.401608972	0.146079526	-0.367701123	-0.160036537	-0.27782784	-0.423116629	-0.433841012	-0.217463827	-0.373612356	-0.216200298	0.258804099	-0.229914388	2.299317104	-0.174385372	-0.553547321	-0.421056337	-0.694198692	-0.381092909	0.298409805	-0.393234042	-0.431360028	AXICEL	0.952772074	1	3.088295688	1	3.088295688	1
SM201-139	N1800110-KTP-00139_03	1.078303402	-0.14233934	2.681113847	0.384524908	-0.672543979	1.780585367	1.217836867	-0.411574919	-0.76441647	-0.271464498	-0.466544066	-0.017649788	-0.216200298	-0.629037973	-0.087350946	0.073967492	0.370680473	0.480162711	-0.321148804	-0.140263412	0.367125258	-0.27277792	0.133360496	-0.515871704	AXICEL	29.07597536	0	30.65297741	0	30.65297741	0
SM201-140	N1800110-KTP-00140_04	-0.061787561	0.173035726	0.506854034	-0.411945723	-0.265397424	0.109557327	-0.248006021	-0.661461402	-0.63806232	0.337356796	-0.526112261	0.246846143	5.444279344	-0.452704804	-0.37933027	0.645615004	0.295851469	-1.154135888	-0.078808225	-0.896628732	-0.588564797	1.229620158	-0.664806352	-0.051843656	SOC	3.285420945	1	5.32238193	1	5.32238193	1
SM201-143	N1800110-KTP-00143_05	0.129339085	0.042355923	-0.213942865	-0.380969421	1.257114993	0.227967172	-0.243474452	0.131040829	-0.908223863	0.05025738	0.478538294	0.246463845	-0.172958493	0.079576302	-0.224714469	-0.353620135	-0.200954239	0.229286801	0.098904787	1.128169884	0.173572353	0.027751194	0.604330155	-0.578685023	SOC	0.032854209	0	1.609856263	1	1.609856263	0
SM201-148	N1800110-KTP-00148_10	0.433407584	-0.25953277	-0.143483857	-0.385693698	2.542773326	0.371843013	-0.218400862	-0.555500941	0.092430378	-0.347876203	-0.517206878	-0.303277752	-0.216200298	-0.452449586	-0.867937199	-0.127052125	-0.592154999	-0.322327458	-0.079050749	-0.012958614	0.211597003	-0.694335652	0.244215059	-0.167939254	SOC	NA	NA	1.445585216	1	1.445585216	1
SM201-149	N1800110-KTP-00149_11	0.220433905	-0.03731577	0.416203238	1.09173246	-0.249198392	0.091438238	-0.248006021	0.747191569	-0.42010852	0.019700922	-0.279954884	0.964537814	-0.216200298	-0.556853722	0.729849119	0.011895085	1.028392408	-0.365939132	-0.505380337	-0.763467697	1.194248476	0.135212351	-1.060692858	-0.512291047	SOC	NA	NA	1.445585216	1	1.445585216	1
SM201-150	N1800110-KTP-00150_12	-0.125265465	-0.275342891	0.742086381	-0.391399285	-0.129578026	-0.599430376	-0.248006021	-0.483478598	0.676596133	-0.523965167	-0.480577827	-0.523144711	-0.179535227	-0.375712839	-0.788826531	-0.541517733	-0.905288344	0.009620089	0.755223105	0.436873336	-0.957281486	-0.340974843	-0.185464076	-0.481510127	AXICEL	19.84394251	1	21.51950719	1	21.51950719	1
SM201-151	N1800110-KTP-00151_01	-0.035093083	-0.262590647	0.219304554	-0.397304622	0.79115566	-0.540614984	-0.248006021	-0.36049215	-0.877629906	-0.045332936	-0.152338215	-0.484596333	-0.216200298	0.145283736	0.634564864	-0.306316766	-0.528961896	-0.26825875	0.359138407	-1.035238284	-0.815269002	0.483760808	-1.084215263	-0.009840521	SOC	NA	NA	1.511293634	1	1.511293634	1
SM201-152	N1800110-KTP-00152_02	-0.442806649	-0.255608234	-0.313278926	-0.398883176	-0.808475081	-0.459148572	-0.234247492	-0.661461402	-0.050610851	-0.710209176	-0.648281778	-0.523144711	-0.216200298	-0.257051447	-0.836036157	-0.376132151	-0.234428519	-0.492596736	0.415994525	-0.920372258	-0.070180581	-0.533678751	-0.535073828	1.898270976	SOC	28.78028747	0	30.29158111	0	30.29158111	0
SM201-153	N1800110-KTP-00153_03	-0.256162501	-0.485043892	-0.979637745	-0.387262464	0.610504504	-0.276410781	-0.248006021	-0.405567926	-0.938385909	-0.216073303	-0.716630788	-0.45557704	0.597109145	-0.054777301	2.027865151	-0.378489802	-1.379474077	-1.13360674	0.172229228	-0.946660571	-1.297114081	-0.459179163	-1.267700204	-1.314236822	AXICEL	NA	NA	2.95687885	1	2.95687885	1
SM201-154	N1800110-KTP-00154_04	0.377599231	0.376162377	0.687175877	-0.394400994	2.453830325	-0.627529208	-0.231079846	-0.637629675	0.988873343	-0.652504569	-0.61260387	-0.346821079	-0.162836378	-0.191835488	-0.840192806	-0.245627914	1.338307255	1.392892898	-0.018052178	1.545717227	1.594402451	-0.648168837	0.252387139	2.624660834	AXICEL	2.234086242	1	3.909650924	1	3.909650924	1
SM201-155	N1800110-KTP-00155_05	-0.310887953	-0.135873382	0.147710376	-0.269883503	-0.658440497	-0.548096554	-0.225729587	-0.661461402	-0.961916971	-0.467505564	-0.635675249	-0.338461908	-0.008907843	-0.284964644	0.213592873	-0.12608383	-0.355082113	-0.146909078	1.468375654	-0.432207041	0.049500625	-0.36646695	-0.14220979	0.360947724	SOC	27.10472279	0	29.47022587	0	29.47022587	0
SM201-156	N1800110-KTP-00156_06	0.705090176	-0.219889824	-1.233786775	5.827038666	-0.6442598	-0.17553519	-0.248006021	-0.140361397	-0.825631545	-0.003342372	-0.477264476	-0.13170448	-0.216200298	0.964934032	-0.118381043	-0.404032876	0.252057675	-0.183060726	-0.530256889	-0.5028525	-0.600951403	-0.422464355	-0.015898582	-0.303187351	SOC	NA	NA	0.887063655	1	0.887063655	1
SM201-157	N1800110-KTP-00157_07	-0.247312774	0.808806002	0.052198	0.122392498	-0.750381427	-0.44246071	-0.21831223	1.440444125	0.356436035	-0.381041998	9.272916874	0.293708063	-0.216200298	-0.258306611	0.18623624	0.091848805	1.505272142	-0.226345521	-0.530256889	-0.490222874	2.179274411	-0.064279723	0.786760887	0.435096485	AXICEL	NA	NA	2.069815195	1	2.069815195	1
SM201-158	N1800110-KTP-00158_08	-0.05611953	-0.108212837	-1.043166843	0.498863339	-0.862659159	-0.239375415	1.365740427	-0.47231608	1.102263937	-0.713723442	-0.557256851	-0.523144711	-0.216200298	-0.268382611	0.050287784	-0.369026808	-0.204029422	0.102306927	-0.471808685	0.646188899	0.125920042	-0.598386295	-0.20914433	0.372730465	AXICEL	1.412731006	1	3.482546201	1	3.482546201	1
SM201-160	N1800110-KTP-00160_10	0.138637114	0.449770009	-0.499436304	-0.311744594	-0.275026121	2.027398611	-0.248006021	-0.099083494	0.653977045	-0.372398366	0.449664716	1.975128098	-0.216200298	-0.488036612	0.105418288	1.467462149	0.007467645	2.793982912	-0.481816423	1.440644715	0.151588873	-0.213838435	0.867059757	-0.943783915	SOC	5.749486653	1	7.589322382	1	7.589322382	1
SM201-161	N1800110-KTP-00161_11	0.097216908	0.103334391	1.582553396	-0.402838409	-0.236874137	-0.459191733	0.002435422	0.120051392	0.030772006	-0.462382506	-0.641619218	-0.070962267	-0.216200298	0.23506078	-0.658433478	-0.046410979	0.25345141	2.009976397	-0.280648384	0.54843161	0.078602958	-0.552162578	0.660516722	0.765358081	AXICEL	NA	NA	2.266940452	1	2.266940452	1
SM201-162	N1800110-KTP-00162_12	-0.319208367	-0.242659937	0.308736092	-0.404131344	-0.628686875	-0.627529208	-0.2444305	0.64174259	-1.045870871	-0.435290867	-0.674067303	-0.523144711	-0.216200298	-0.162978249	-0.687305846	-0.430616276	-0.162679574	-0.584191263	1.961980219	-0.410331456	-0.621388482	-0.708885438	0.125097114	0.693314306	SOC	2.266940452	1	3.679671458	1	3.679671458	1
SM201-164	N1800110-KTP-00164_01	-0.320862996	-0.371425495	-0.522193789	0.135936826	-0.669895626	-0.30015637	-0.248006021	-0.359828949	-0.16699994	-0.136175082	-0.277251723	-0.459455926	-0.216200298	-0.297040956	-0.423400184	-0.437336331	-0.005591656	-0.821446086	-0.530256889	-0.471328392	-0.008820258	-0.693193175	-1.248109967	0.249798936	AXICEL	15.90143737	0	18.03696099	0	18.03696099	0
SM201-166	N1800110-KTP-00166_03	0.363744053	0.290288092	-1.02864238	-0.31356358	2.557029539	0.846210523	-0.242313836	3.816506628	-0.80388375	-0.089792064	0.012999797	-0.286563932	0.207287823	-0.191079243	3.295055218	-0.402305608	0.396303432	0.297300068	0.730085798	0.888691528	0.664864738	0.437497474	0.305641947	-0.81749375	SOC	0.032854209	0	2.036960986	1	2.036960986	0
SM201-167	N1800110-KTP-00167_04	0.547201301	0.215194737	-1.057964684	3.974561798	-0.479138279	0.358301605	-0.059753937	0.563251816	-0.905928855	0.019615651	-0.56081519	0.552286186	-0.216200298	0.099618883	1.706793946	4.004349481	0.454842581	-0.551511645	-0.530256889	0.495918678	0.42404221	-0.34442537	-0.966371431	-0.238842154	AXICEL	1.478439425	1	3.613963039	1	3.613963039	1
SM201-168	N1800110-KTP-00168_05	0.193085441	0.070480084	-0.80295556	0.047215585	0.16317615	1.798327658	-0.24033663	0.982662034	-0.779030126	0.470061095	-0.04953375	0.805453764	-0.216200298	-0.171046775	-0.169834937	0.101994875	-0.380953097	0.234433832	1.222917544	0.560061442	-0.270245511	0.294368843	-0.123140877	-0.401624677	AXICEL	NA	NA	2.332648871	1	2.332648871	1
SM201-169	N1800110-KTP-00169_06	-0.323945075	0.062910183	-1.206728884	-0.396380065	0.257153226	-0.095724875	-0.178044777	4.38031048	-0.886769941	0.116611926	-0.035540406	-0.437633289	-0.172051949	-0.047742009	2.158760497	-0.377580484	0.468467828	-0.630698688	-0.391917202	0.419528107	0.794315991	0.639161461	0.381922438	-0.99227135	SOC	7.392197125	1	8.936344969	1	8.936344969	1
SM201-170	N1800110-KTP-00170_07	-0.331947791	0.539418979	-0.931385272	-0.074865899	-0.007321661	-0.492172101	-0.153994025	0.60619556	-0.644226713	1.837195227	-0.399841368	4.963423864	-0.169864158	0.440314114	1.458206308	1.421728453	-0.297288664	0.172544824	-0.043086192	-0.07310882	0.464318605	-0.112384573	0.018151152	-0.405378388	SOC	4.960985626	1	6.472279261	1	6.472279261	1
SM201-171	N1800110-KTP-00171_08	-0.377257703	-0.28491184	-0.654323003	-0.361146343	-0.770024071	0.052266821	-0.153061919	0.045166125	-0.681917281	0.462355442	-0.600678624	0.986535567	-0.013128837	-0.568127999	-0.704311112	-0.352336165	-0.326468633	-0.672715778	-0.530256889	-0.5769239	1.034296947	-0.486280588	-0.513930931	-1.014700663	AXICEL	18.20123203	0	20.30390144	0	20.30390144	0
SM201-172	N1800110-KTP-00286_05	-0.179345634	-0.11199229	0.003420319	-0.312427655	0.164396551	-0.504111364	-0.248006021	-0.276152766	0.236599698	0.754790842	-0.188785908	-0.037327034	-0.216200298	0.632333172	-0.829584759	-0.297277733	-1.66842168	0.6131714	-0.311218241	0.543585818	-0.431169965	-0.709440386	0.553197157	-0.436128716	AXICEL	13.07597536	1	14.91581109	1	14.91581109	1
SM201-174	N1800110-KTP-00174_11	-0.007953034	-0.107866701	0.447406812	-0.309806886	0.250053355	-0.199841875	-0.227576575	0.209533133	-0.608038554	-0.516883656	0.122184318	-0.269190339	-0.216200298	-0.479162961	-0.320940277	-0.083975802	0.130187391	-0.468146651	0.292484437	0.491386976	-1.174872072	1.116827496	-0.72558692	0.984059704	AXICEL	15.60574949	0	17.64271047	0	17.64271047	0
SM201-175	N1800110-KTP-00175_12	-0.665660845	0.375148449	-1.233786775	-0.342651979	-0.876330241	-0.627529208	-0.248006021	-0.661461402	-0.94903081	-0.015224024	-0.630585215	3.203039567	-0.216200298	0.795809765	-0.772772953	0.407608253	1.246988593	-1.305823997	-0.530256889	-1.0090334	0.088655295	7.469731289	-0.651141243	-1.129388745	AXICEL	4.665297741	1	7.162217659	1	7.162217659	1
SM201-176	N1800110-KTP-00176_01	0.032884635	0.629753912	-0.451207941	0.03325831	0.470399188	0.34725319	-0.23527957	0.205906647	0.205380534	0.141422697	1.612801074	4.861739182	0.235685853	-0.096180835	0.502324476	-0.437772378	1.510526991	0.476283185	-0.530256889	-0.14438313	1.586798034	-0.471379752	0.64082644	-0.017752884	SOC	3.186858316	0	5.190965092	1	5.190965092	0
SM201-178	N1800110-KTP-00178_03	0.014323253	0.724890004	-0.058857352	-0.137311533	0.338040286	0.037870821	-0.108125959	1.363518284	-0.738760159	0.203255116	-0.038625972	2.793563093	0.03051312	-0.134555739	0.427112843	0.35215825	0.807262061	2.024494497	0.213233145	0.807629311	2.246449026	0.465463136	1.028625694	1.110422639	SOC	17.28131417	0	19.61396304	0	19.61396304	0
SM201-179	N1800110-KTP-00179_04	0.638462374	-0.15181429	-0.668147921	-0.387226502	-0.540833576	5.028154583	-0.239634716	0.117250095	-0.975429093	-0.113079313	-0.382293623	-0.330913784	0.331614056	-0.451538272	0.118259915	1.004558096	-0.306097136	-0.372082427	0.11619879	-0.354465919	-0.366565132	0.446739311	0.09885317	-0.892787279	AXICEL	22.6036961	0	24.24640657	0	24.24640657	0
SM201-180	N1800110-KTP-00180_05	0.182538381	0.863933822	-0.341952404	0.075732149	-0.12876259	1.555680769	-0.248006021	1.804422719	0.178114079	0.92697955	0.260295892	6.246642338	0.123578554	0.65358007	-0.114133397	1.096344063	0.01142209	1.038919402	-0.513492144	1.567358002	1.031485323	0.56585804	0.960552757	-0.210563467	SOC	0.032854209	0	1.675564682	1	1.675564682	0
SM201-181	N1800110-KTP-00181_06	0.105015177	-0.275741862	-0.123652464	-0.379376044	1.732158713	-0.4560483	-0.248006021	-0.296284524	0.022514266	-0.51935777	-0.270774874	-0.364424462	-0.216200298	-0.322997947	-0.728239894	-0.412814245	-0.415906992	-0.075905415	-0.530256889	1.066861213	-0.961822346	-0.497620917	-0.389409529	0.204486313	AXICEL	22.40657084	0	25.06776181	0	25.06776181	0
SM201-185	N1800110-KTP-00185_10	0.263539613	0.162214817	3.180372639	-0.391787089	-0.793881801	-0.438823944	-0.23818174	-0.609055893	-0.147181803	-0.666364098	0.116285947	-0.331485176	-0.216200298	0.031730645	-0.699117836	-0.364208536	0.135516471	1.316328028	2.665378988	0.581861897	-0.178739292	-0.635893295	0.801135456	0.186389973	AXICEL	21.84804928	0	23.68788501	0	23.68788501	0
SM201-187	N1800110-KTP-00187_12	-0.335227382	-0.448594922	-0.915078511	0.372109377	-0.381447907	-0.503713849	-0.248006021	-0.661461402	-0.883923991	0.288287244	-0.638330532	0.518673151	-0.216200298	0.067641294	-0.079489258	-0.501137941	-0.666047036	-1.237338111	-0.530256889	-1.133515205	-0.748637418	0.717446104	-0.973070048	-1.161619812	SOC	25.29774127	0	26.80903491	0	26.80903491	0
SM201-188	N1800110-KTP-00188_01	0.142479811	0.234871116	0.633598058	-0.384268964	0.031877506	0.569420502	-0.138228045	0.158678242	3.663835926	-0.55259723	0.920854937	-0.190175516	-0.216200298	-0.097934917	-0.635404303	0.365737586	-1.222445084	0.983640429	-0.354367326	0.513607488	0.221550483	-0.532601283	1.295970492	-0.405533522	AXICEL	12.22176591	0	14.39014374	0	14.39014374	0
SM201-189	N1800110-KTP-00189_02	-0.356785353	-0.159796881	-0.451617924	-0.393406706	-0.46786723	-0.258483328	-0.212551575	-0.599489668	-0.361467195	-0.586461841	-0.773419963	-0.476349385	-0.216200298	0.743052173	-0.164617193	-0.433867292	-1.546875277	0.774373244	0.416446281	0.770947901	-0.46037774	-0.642934921	0.414281671	-0.013280254	SOC	0.624229979	1	2.069815195	1	2.069815195	1
SM201-191	N1800110-KTP-00191_04	0.114404267	0.084850117	-0.394935147	-0.328391554	1.636457746	-0.189057607	-0.152052104	-0.529381039	1.418421485	-0.318043286	0.331640308	-0.217939391	-0.008469521	0.197099113	-0.602106022	-0.281703796	-0.478574651	1.31407401	-0.530256889	-0.005597752	0.399563176	-0.490533402	-0.006078045	0.636106528	AXICEL	1.18275154	1	3.482546201	1	3.482546201	1
SM201-192	N1800110-KTP-00192_05	-0.179204946	0.128173997	0.891529379	-0.339702268	-0.840019822	-0.379047782	-0.228784237	1.088814697	0.005099215	-0.505851937	0.198710379	-0.094573071	-0.216200298	0.233010184	0.037036492	0.151283176	-0.371587212	0.490277305	1.379971476	0.00527304	-0.368587349	1.808316196	-0.73627951	0.034885871	AXICEL	1.839835729	1	3.646817248	1	3.646817248	1
SM201-193	N1800110-KTP-00193_06	0.121589893	-0.032155072	0.648259759	-0.375101874	1.082676618	-0.503834269	-0.244050769	-0.266257754	-0.023897755	-0.321773252	-0.224302563	0.456931207	-0.178797905	-0.652059179	-0.422782775	-0.059349297	0.327174665	-0.691187743	0.260112526	0.096651431	1.023432712	-0.559443743	-0.163933792	0.618744312	AXICEL	12.84599589	1	14.71868583	1	14.71868583	1
SM201-194	N1800110-KTP-00194_07	-0.179330725	-0.127036649	-0.649875002	-0.354790517	0.736297087	-0.380279172	-0.248006021	-0.661461402	-0.381621849	-0.370861725	-0.005673817	-0.315984021	-0.216200298	0.419933723	-0.222977474	-0.440182239	-0.193497238	-0.482805615	-0.519038849	0.67685327	0.615999627	-0.003421631	-0.459095846	-0.134012396	AXICEL	19.8110883	0	21.61806982	0	21.61806982	0
SM201-195	N1800110-KTP-00195_08	0.10888429	0.181081803	0.886117881	-0.16467449	-0.271868821	0.342852902	-0.248006021	-0.264745107	0.253495023	-0.544483891	1.887516156	-0.236704055	-0.216200298	-0.527202314	2.267282878	-0.512837247	-0.049154357	0.495511499	-0.530256889	0.324060274	0.580845607	-0.395410655	-0.040166957	0.141014083	SOC	NA	NA	1.511293634	1	1.511293634	1
SM201-196	N1800110-KTP-00196_09	-0.184558183	-0.132243997	-0.138531562	-0.369682321	0.28906834	-0.48018493	-0.223460442	-0.525090478	-0.163470767	-0.107022817	-0.673924497	-0.463703544	-0.216200298	-0.605475147	-0.819423893	-0.500839186	0.497255373	-0.208699635	1.681297869	-0.878543526	0.56496119	-0.469824278	-0.169153461	0.416862661	AXICEL	21.88090349	0	24.04928131	0	24.04928131	0
SM201-197	N1800110-KTP-00197_10	0.079054524	0.037585904	1.838298764	-0.278700762	-0.416198953	-0.554347596	-0.193778832	0.343253387	0.490740531	-0.08265505	0.09177407	0.4242176	-0.216200298	-0.404834988	-0.73607723	-0.260454963	-0.562130581	0.164211096	-0.221814111	0.23076236	0.95392759	-0.521633724	1.312579613	-0.061037456	AXICEL	20.73100616	0	22.76796715	0	22.76796715	0
SM201-198	N1800110-KTP-00198_11	-0.631177772	-0.486160072	-1.233786775	-0.408093474	-0.833764162	-0.447975422	-0.232269026	-0.614560691	-0.897632952	-0.558883301	-0.81212561	-0.44768937	-0.216200298	-0.498759999	1.707984839	-0.433097684	-0.507733217	0.475435332	-0.530256889	-1.200876909	-1.116556663	-0.283608578	-1.192634244	-1.26592561	SOC	1.872689938	0	3.449691992	1	3.449691992	0
SM201-199	N1800110-KTP-00199_12	0.220747933	-0.001203362	0.059620082	-0.387660189	2.196879629	-0.517093834	-0.248006021	-0.542768575	1.344088115	-0.731549072	0.093924868	-0.523144711	-0.181875063	-0.234847867	-0.679435419	-0.503994001	0.363055639	-0.573098172	0.293088714	0.53168619	0.655802429	-0.599548504	0.124706467	0.601886599	AXICEL	22.57084189	0	24.80492813	0	24.80492813	0
SM201-201	N1800110-KTP-00201_02	-0.168677764	-0.057255665	0.980315521	-0.302712062	-0.716651105	-0.569011197	-0.235329977	-0.661461402	0.292514718	0.843952043	-0.619865013	-0.523144711	-0.216200298	1.317080662	-0.746959436	-0.329510408	-1.112396279	-0.974003153	2.933743246	-0.934058979	-0.463827919	0.010575502	-0.129805997	-0.264184615	AXICEL	0.854209446	1	2.792607803	1	2.792607803	1
SM201-202	N1800110-KTP-00202_03	-0.029027464	0.201213536	0.220121222	-0.396326654	-0.266504474	-0.068068015	0.365640601	-0.427996655	-0.887690642	0.33362683	-0.018945047	-0.335978205	-0.216200298	1.948752133	-0.254057089	-0.033407399	-0.134826152	1.141004826	0.865548187	0.239653189	-0.305467174	0.321494589	-0.279089086	0.834997918	AXICEL	20.36960986	0	24.21355236	0	24.21355236	0
SM201-204	N1800110-KTP-00204_05	-0.393647398	-0.040371607	-0.673272321	-0.398785859	-0.020643578	-0.627529208	-0.248006021	-0.563932804	1.251002736	-0.6954485	-0.634945052	-0.483190052	-0.216200298	-0.572010352	-0.889240563	-0.402915687	-0.301623884	1.071121125	-0.530256889	-0.387547019	-0.895926892	-0.604548999	3.108891171	0.536893443	SOC	NA	NA	0.887063655	1	0.887063655	1
SM201-205	N1800110-KTP-00205_06	-0.517017873	0.065940556	-0.729300479	-0.405389049	-0.724333791	-0.486435109	-0.239630935	-0.505408848	-0.938526293	-0.445220877	-0.146895829	-0.375155114	-0.216200298	-0.313881719	1.817151195	1.730266537	0.519100118	0.222852093	-0.500785992	-0.16095149	0.450898015	-0.447976042	0.407054368	-0.546679777	SOC	NA	NA	1.478439425	1	1.478439425	1
SM201-206	N1800110-KTP-00206_07	0.717391199	-0.078933378	-0.109429019	-0.285679159	4.406381075	-0.179404596	-0.244912305	-0.196826585	-0.311028071	-0.260853331	0.1573623	0.572115529	-0.216200298	-0.471085446	-0.457456858	-0.169818574	0.496960209	-0.645851576	-0.372708957	0.605823749	0.249129162	-0.487629869	0.442975723	-0.394667735	SOC	NA	NA	0.032854209	1	0.032854209	0
SM201-207	N1800110-KTP-00207_08	-0.05006691	-0.295466902	-0.518273527	-0.387151753	1.43578117	-0.555083927	-0.22560651	-0.661461402	1.357693437	-0.708839797	-0.562398494	-0.350286425	-0.050282487	-0.083507	-0.867451451	-0.522238363	0.22347684	-0.481333527	-0.530256889	-0.284524106	-1.139099766	-0.69081461	-0.115303962	0.077696172	SOC	2.332648871	0	4.205338809	0	4.205338809	0
SM201-208	N1800110-KTP-00208_09	-0.10934299	0.465820193	0.062267602	-0.336577251	-0.131022246	0.001136288	-0.142519342	-0.355486213	-0.093055748	2.283391511	-0.2677119	-0.174620921	-0.216200298	0.031547483	0.211714779	0.248126709	0.985322505	0.084117423	4.521512744	-0.302075326	0.157956373	-0.607609471	0.586875166	0.003832064	AXICEL	NA	NA	3.745379877	1	3.745379877	1
SM201-209	N1800110-KTP-00209_10	-0.435697903	0.02342462	-0.464430457	-0.381280682	-0.544112052	-0.56397428	-0.224692047	2.668722367	0.105301429	-0.270162731	-0.296447854	-0.486745012	-0.216200298	-0.373730367	0.063755093	-0.238130032	-0.497286508	-0.068936441	2.560114524	0.818123891	-1.070369598	-0.573073766	0.481248523	0.437333072	AXICEL	1.412731006	1	3.482546201	1	3.482546201	1
SM201-210	N1800110-KTP-00210_11	-0.202416042	0.265556014	-0.70825116	0.433938274	-0.447891534	-0.290014341	0.000138553	1.10416184	0.801978612	0.227829753	0.268961675	0.72297565	-0.007331412	-0.461661748	-0.233707162	0.138295549	0.279477629	0.745919	-0.526487351	1.063357787	-0.317213857	0.51165259	1.39788245	-0.363032945	AXICEL	1.609856263	1	3.351129363	1	3.351129363	1
SM201-211	N1800110-KTP-00211_12	0.575002216	-0.247229657	-0.150525029	-0.375673193	3.825695744	-0.176480422	-0.248006021	-0.091133666	0.555795636	-0.664499746	0.481879419	-0.499383043	-0.142710477	-0.731203294	-0.811309835	-0.413227088	-0.20002445	-0.252152946	-0.504883472	-0.305276998	0.104769753	-0.597050016	0.032674678	-0.009072636	AXICEL	15.73716632	0	17.77412731	0	17.77412731	0
SM201-212	N1800110-KTP-00212_01	0.233051549	-0.026781206	0.698749504	-0.387521991	0.409472278	-0.579230052	1.023788005	-0.620970991	0.043052369	-0.538655457	-0.460226812	-0.492167888	-0.216200298	-0.483626826	-0.826702311	-0.198832622	-0.160914412	0.175316009	-0.530256889	-0.125016112	-0.613040154	2.847007285	0.605352647	0.546412173	AXICEL	19.15400411	0	20.76386037	0	20.76386037	0
SM201-213	N1800110-KTP-00213_02	-0.25546687	0.195904957	0.122807267	-0.378748339	-0.60339872	-0.169988539	-0.248006021	-0.360081631	-0.626040677	-0.388045302	-0.469604346	4.255918995	-0.129740862	-0.800415662	-0.675448299	-0.443196862	-0.18165395	0.708235152	-0.530256889	-0.131711678	1.860587316	0.481493293	0.921381126	-0.717022037	AXICEL	11.86036961	1	13.5687885	1	13.5687885	1
SM201-214	N1800110-KTP-00214_03	-0.183290318	-0.289643789	-0.266637744	0.547894783	-0.496837228	-0.528353307	-0.172518094	0.366665307	-0.282392796	-0.228810185	0.016727472	-0.462225325	-0.187596784	-0.405338964	-0.168231584	-0.211062726	0.14252998	-0.020325546	-0.530256889	-0.789660134	-0.311194068	-0.434956338	-0.588270485	-0.173236247	SOC	3.942505133	0	5.979466119	1	5.979466119	0
SM201-215	NA	-0.204198514	0.102544096	-0.589263438	-0.229781558	0.673587655	-0.627529208	-0.248006021	-0.661461402	0.204933643	-0.745654071	-0.220836871	-0.523144711	-0.216200298	5.32173511	-0.752503421	-0.510808807	-0.04313051	0.984640367	-0.528527426	-1.121572965	-0.457425784	-0.704993768	-0.980269783	1.934464832	AXICEL	NA	NA	1.675564682	1	1.675564682	1
SM201-216	N1800110-KTP-00216_05	0.16528712	0.165540953	0.286927784	1.174896117	-0.773750236	0.377907599	-0.239545664	0.470430416	-0.631859472	0.700791477	1.256406888	0.384985197	-0.216200298	-0.644800975	-0.745957063	0.448356414	0.869947194	-0.018112672	-0.413180559	1.581186012	0.249142417	0.713174628	-0.456781949	-0.428441994	AXICEL	16.95277207	0	19.08829569	0	19.08829569	0
SM201-220	N1800110-KTP-00220_08	-0.475225395	-0.466292133	-0.524369551	-0.398675032	-0.638792963	-0.566283406	-0.248006021	0.178876216	-0.713677603	-0.722040623	-0.541273341	-0.523144711	-0.216200298	-0.798275451	-0.712817707	-0.529889007	-0.059241153	-0.888444788	0.262595951	-0.393275984	-0.346037319	0.137242774	-1.629809446	0.213614584	AXICEL	17.7412731	0	19.54825462	0	19.54825462	0
SM201-221	NA	0.05078288	0.508109565	-1.075846236	-0.383270455	1.43982901	0.5212081	-0.248006021	3.49173455	-0.71453602	2.306625025	2.163489342	0.374253312	-0.216200298	0.65274615	1.81055462	-0.154313283	-1.267724994	-0.050075281	-0.530256889	0.993409022	1.074696486	0.238901147	0.99669436	0.451490336	AXICEL	1.905544148	1	3.778234086	1	3.778234086	1
SM201-223	N1800110-KTP-00223_11	-0.668329818	-0.085154917	-1.233786775	-0.412759487	-0.834971848	-0.612124961	-0.248006021	-0.661461402	-1.020241077	0.875788824	-0.021875578	-0.523144711	-0.216200298	0.950937472	-0.561609252	2.178932349	0.852448912	0.317781661	-0.530256889	-1.299068496	-0.720658179	-0.638767307	-0.451639351	-0.554906752	SOC	NA	NA	1.445585216	1	1.445585216	0
SM201-225	N1800110-KTP-00225_01	-0.155425406	0.685898907	0.079914074	-0.333567349	-0.59283789	0.311991751	-0.242627618	-0.337581058	-0.090839292	-0.093720827	-0.505174269	-0.104826878	-0.216200298	-0.457681212	-0.643976612	8.617661861	0.116684598	0.912616728	2.412678878	0.307037544	0.076315125	-0.092840869	1.075796635	-0.339148597	AXICEL	1.18275154	1	3.482546201	1	3.482546201	1
SM201-226	N1800110-KTP-00226_02	-0.230899513	-0.339791892	0.907644219	-0.409306973	-0.77729958	-0.627529208	-0.248006021	0.125914971	-0.25114034	-0.745654071	-0.81212561	-0.523144711	-0.216200298	-0.77524989	-0.352387029	-0.541517733	-0.211564718	-0.681473299	0.221468794	-0.350045006	-0.378256229	1.003965695	-1.399634278	0.576288448	AXICEL	7.819301848	1	9.691991786	1	9.691991786	1
SM201-227	N1800110-KTP-00227_03	-0.205888836	-0.411404457	-0.962948909	-0.353825377	0.733928919	-0.198592789	-0.248006021	3.478035983	-0.913864031	-0.281135921	-0.443861518	-0.363721938	0.018845746	-0.646127353	0.871251379	-0.194822149	-0.646158856	-1.027978887	-0.514558356	-0.470353268	-0.530167804	0.015356496	-0.070915429	-1.384259424	SOC	16.03285421	0	17.44558522	0	17.44558522	0
SM201-231	N1800110-KTP-00231_05	-0.405314729	0.461668006	-0.787681099	-0.391788701	-0.040884274	-0.558213549	-0.248006021	-0.453183412	0.721976012	-0.479432374	-0.60214503	-0.226331037	-0.216200298	0.044311353	-0.559244244	-0.284784647	1.349010929	1.01878379	-0.530256889	0.175741759	0.588071441	1.728225067	2.432205125	2.226757133	AXICEL	1.839835729	1	3.712525667	1	3.712525667	1
SM201-232	N1800110-KTP-00232_06	-0.181180123	-0.116008394	-0.250331749	0.061631658	-0.128574135	-0.345025502	-0.243600889	-0.323325117	-0.756016152	0.125663495	0.01024254	-0.440094384	-0.17669536	-0.281181878	-0.216375772	-0.481853253	0.288837283	0.143699448	-0.441115532	0.149657868	-0.028747057	-0.656748652	0.330362034	0.574231071	SOC	NA	NA	0.032854209	0	0.032854209	0
SM201-233	N1800110-KTP-00233_01	0.075732246	0.397664593	-0.690500985	-0.37618487	1.942511448	-0.249158342	-0.248006021	3.513247234	-0.856635328	-0.327141275	0.269398592	2.941245209	0.693669065	-0.320549142	0.462144043	-0.201882534	3.143190636	0.354487278	-0.530256889	-0.029367854	0.503932587	0.64608347	0.336896329	-0.722580693	SOC	16.88706366	0	18.29979466	0	18.29979466	0
SM201-235	N1800110-KTP-00235_08	0.371104985	-0.21208198	-0.193607511	-0.392962632	0.815794904	-0.433169389	2.059469554	-0.632096085	-1.038359342	-0.703400127	-0.768788401	-0.523144711	-0.216200298	-0.621573431	-0.79471365	-0.408881604	0.407135386	-0.426016349	-0.530256889	-0.591565224	0.411848787	-0.69918349	2.186894002	0.922893663	AXICEL	17.47843943	0	19.15400411	0	19.15400411	0
SM201-237	N1800110-KTP-00237_10	-0.079552456	0.134831959	0.181301215	-0.37892647	0.169728932	-0.124027428	-0.24583853	-0.661461402	-1.010856706	0.700761708	-0.558190583	-0.523144711	-0.216200298	-0.387768644	-0.871675095	-0.286561225	0.018733608	2.044420783	-0.530256889	1.277548633	1.338392041	-0.63666545	0.163678697	1.635095483	AXICEL	16.59137577	0	18.62833676	0	18.62833676	0
SM201-238	N1800110-KTP-00238_11	-0.26026365	0.228464852	0.249748274	-0.168349405	-0.639726178	-0.494984919	-0.248006021	-0.485512234	-0.279865201	-0.406006407	1.096464835	0.605795569	-0.162411416	-0.063836782	-0.636868189	-0.123389717	0.672367966	0.540201056	0.523521176	0.54647127	0.449676919	0.118762465	0.751327953	0.023226133	SOC	6.899383984	1	8.476386037	1	8.476386037	1
SM201-239	N1800110-KTP-00239_12	-0.246884564	0.047376183	0.073518631	0.017772187	-0.728575234	-0.489222894	-0.107915511	-0.011338072	0.0884883	-0.295650118	-0.07269985	0.27404356	-0.216200298	1.408280581	-0.523929682	0.654269233	-0.111769729	0.428445537	-0.448569847	-0.053820184	1.079743606	-0.519379975	-0.3100667	-0.6231655	SOC	1.347022587	1	6.603696099	1	6.603696099	1
SM201-240	N1800110-KTP-00240_01	-0.127181474	-0.112694838	-0.668139196	0.998818794	-0.512607977	-0.210571328	-0.243407663	1.766046584	-0.60906681	-0.126204959	-0.681416949	0.31398712	-0.216200298	-0.252701919	1.890812255	-0.455314328	0.721069157	-0.340809175	-0.530256889	0.165500827	-0.31067404	0.141431191	-1.613871447	0.100598851	AXICEL	10.34907598	0	1.872689938	1	18.33264887	0
SM201-241	N1800110-KTP-00241_02	-0.22295894	0.558466441	-0.356302264	-0.382291771	-0.234499174	0.095692641	-0.237394135	-0.415036302	0.301823354	0.915481365	0.00446086	5.65385399	-0.216200298	-0.046846146	0.201789855	-0.497474082	1.2582658	-0.151534333	-0.530256889	1.22372507	1.329864469	-0.27922804	-0.344329173	0.112067252	AXICEL	1.379876797	1	3.252566735	1	3.252566735	1
SM201-242	N1800110-KTP-00242_03	0.568554145	0.114873449	2.424262648	-0.250461491	1.339599826	-0.422624235	-0.248006021	-0.17098843	0.807695117	0.594243866	-0.031552404	0.756388904	-0.082787	-0.186837589	-0.460943899	-0.265406176	-0.172079594	0.400718387	-0.292545149	0.006010102	0.946296407	-0.121672146	0.179857993	-0.239411642	SOC	NA	NA	1.445585216	1	1.445585216	0
SM201-243	N1800110-KTP-00243_04	0.111535529	0.157848566	0.563063055	0.175965685	0.193228387	-0.197046753	-0.177532728	0.099941706	0.68073207	-0.001725507	0.527344833	0.533011791	-0.216200298	0.538742459	-0.734527124	0.222040267	-0.384660601	0.539065598	1.021953141	-0.284367005	-0.179939863	-0.238082063	0.532171746	-0.029982381	SOC	0.032854209	0	1.971252567	1	1.971252567	0
SM201-244	N1800110-KTP-00244_05	0.397525686	0.350009023	-0.023587985	-0.328609037	1.503307447	1.084524024	-0.248006021	2.616801951	0.032665695	0.025193824	-0.386318103	-0.015263508	0.170974554	0.233676814	3.400492183	0.011374439	-0.653052619	1.309033244	2.019541559	-0.438761767	-0.346476876	0.134636906	0.269956898	-0.167528883	AXICEL	NA	NA	1.905544148	1	1.905544148	1
SM201-245	N1800110-KTP-00245_05	0.319517204	0.36246223	1.267757269	-0.355369132	1.158657932	-0.257422424	-0.216037624	-0.594963361	-0.852735782	0.994695401	2.979643662	0.050930768	0.035266588	-0.491266663	0.182470613	-0.21189953	0.397653549	0.076299995	-0.134688897	1.385525659	-0.085613127	2.046620346	0.269811992	-0.843318899	SOC	NA	NA	1.839835729	1	1.839835729	0
SM201-246	NA	-0.391378842	-0.228825719	-1.061736951	-0.367339526	-0.042973749	-0.236837965	-0.248006021	0.33903822	-0.966613615	-0.078550952	-0.459780361	2.433529257	-0.216200298	1.629167833	0.145580545	0.447927135	-0.874825988	-1.439229895	-0.489568388	-1.06740627	-0.367809231	0.547805873	-1.386049946	-1.519187207	SOC	NA	NA	0.032854209	0	0.032854209	0
SM201-247	N1800110-KTP-00247_11	-0.159867323	0.081108148	0.105337096	-0.371867674	0.307177709	-0.591977725	-0.248006021	-0.433296741	0.958079356	-0.624255215	0.40840431	-0.523144711	-0.216200298	1.151189817	-0.612764054	-0.509042865	-0.124514766	-0.167516573	0.410725877	-0.376037283	0.11090003	-0.596921374	1.258587975	0.750240146	AXICEL	16.32854209	0	18.20123203	0	18.20123203	0
SM201-249	N1800110-KTP-00249_12	-0.148740597	0.047398209	0.881245477	-0.391878489	-0.395733307	-0.589330646	-0.248006021	-0.396466034	1.407391021	-0.719205496	-0.057762203	-0.523144711	-0.216200298	-0.097364363	-0.632304556	-0.082567593	0.529370461	-0.086400587	-0.371038904	-0.381534353	1.048748529	-0.683236545	0.232313768	1.39130718	AXICEL	0.59137577	1	3.975359343	1	3.975359343	1
SM201-250	N1800110-KTP-00296_10	-0.274414665	0.06935457	-0.432883371	0.082183896	-0.145838624	-0.627529208	-0.248006021	0.253411444	-0.772024873	0.400770509	0.131630042	1.340531563	0.65480666	1.09334429	0.944310293	-0.363333542	-0.508971309	0.962150617	-0.530256889	-0.583370976	-0.393841679	0.213016692	-1.010989797	-0.468098482	AXICEL	NA	NA	3.351129363	1	3.351129363	1
SM201-251	N1800110-KTP-00251_09	-0.526543844	-0.444660262	-1.213408827	-0.205239338	-0.413004076	-0.55306096	-0.248006021	-0.661461402	-0.721431392	0.004405412	-0.322501996	1.376922218	-0.216200298	0.025541914	0.875597014	-0.145949108	-1.34201853	-1.052674231	-0.530256889	-1.707107036	-1.357688932	-0.04081391	-0.922307095	-1.038081325	SOC	NA	NA	1.445585216	1	1.445585216	1
SM201-252	N1800110-KTP-00252_10	-0.306674986	0.105526598	0.21105558	-0.399627043	-0.712184453	-0.384612992	-0.248006021	-0.448809807	0.083718509	-0.679917612	-0.739815749	-0.523144711	2.981522661	-0.471839864	-0.691108524	-0.440878368	1.639042743	-0.177564575	-0.132215187	-0.607804131	0.816252779	-0.661208272	-0.359948954	1.653334828	SOC	20.07392197	0	21.61806982	0	21.61806982	0
SM201-254	N1800110-KTP-00254_04	0.025048329	0.55967905	0.020704097	-0.408109743	-0.662940248	1.310915095	-0.135327556	1.855092456	1.586642125	-0.745654071	-0.507647571	-0.523144711	0.281994638	1.461252096	-0.003603357	-0.336691648	0.978118677	0.882112381	3.504150963	-0.2807113	-0.490895463	-0.702211229	2.233688277	1.617464997	SOC	6.965092402	0	8.31211499	1	8.31211499	0
SM201-255	N1800110-KTP-00255_10	0.623053714	0.593767667	0.791402425	-0.373690184	2.408063037	0.537499311	-0.248006021	-0.477562078	1.322234818	1.958757308	2.737249611	-0.391603792	-0.216200298	0.06252288	-0.643445307	-0.386332847	0.819803368	2.860704764	-0.44208039	-0.046150278	0.67161125	-0.08189916	0.454065186	0.821045567	SOC	NA	NA	0.919917864	1	0.919917864	0
SM201-256	N1800110-KTP-00256_01	-0.06776177	-0.003482023	0.077913814	-0.165304671	0.300808029	-0.304220001	-0.248006021	-0.514003683	-0.191767321	0.48656301	-0.45619943	-0.186039298	0.294050075	0.473563441	-0.06661559	0.277388752	-0.679498083	1.079203449	-0.383501959	-0.247395727	-0.288182076	0.707654214	-0.203794725	-0.671141102	SOC	NA	NA	1.149897331	1	1.149897331	1
SM201-257	N1800110-KTP-00257_12	-0.164097148	0.329902476	0.539648219	-0.33697958	-0.468907978	-0.306240378	-0.248006021	-0.661461402	0.395369224	3.812360763	0.830698454	-0.283827829	-0.216200298	-0.133880822	1.359853648	0.235797019	1.493529093	-0.1551505	-0.530256889	-0.877286384	-0.023567728	-0.628462228	-0.180426564	0.179890648	SOC	NA	NA	1.675564682	1	1.675564682	1
SM201-259	NA	-0.464137766	0.426376678	-1.088506711	-0.387490234	-0.576579917	-0.020105949	-0.248006021	2.480963707	-0.579553104	-0.560576103	2.224805202	-0.523144711	0.263192608	0.099358327	1.646022401	-0.214435081	0.203509824	1.156243474	-0.433381443	0.808067534	1.442573998	0.270819665	1.476097454	-0.457573193	SOC	1.314168378	1	2.924024641	1	2.924024641	1
SM201-260	N1800110-KTP-00260_01	-0.634845404	0.153946439	-1.087868642	-0.348903343	-0.861919805	-0.627529208	-0.248006021	-0.661461402	-0.801072228	-0.535205017	-0.632221579	-0.523144711	-0.216200298	-0.226927528	2.411109335	-0.29982827	0.839065458	-0.448988936	-0.426088274	-1.161026347	3.388017959	1.149393963	-0.272018596	0.218278099	SOC	NA	NA	0.525667351	1	0.525667351	0
SM201-261	N1800110-KTP-00261_01	3.757844183	0.203316616	0.508859622	3.537539258	-0.61096646	2.634454136	12.71933436	-0.661461402	2.307241117	0.3713478	-0.396494233	-0.523144711	-0.216200298	1.157107738	0.033713503	-0.006419374	-1.164711643	0.204532881	-0.530256889	0.010120065	0.488650037	-0.311709	1.145176046	0.684112812	AXICEL	22.89938398	0	24.90349076	0	24.90349076	0
SM201-262	N1800110-KTP-00262_05	-0.311130229	0.900150685	-0.635287532	-0.22782886	-0.053019868	-0.391508864	-0.248006021	-0.373843135	0.830074864	0.628087537	-0.050337734	0.227869365	-0.216200298	2.019439486	1.333965445	0.918284111	2.029636243	0.629047775	-0.530256889	1.928655186	2.801121729	0.882859831	0.672331307	0.297833008	SOC	22.17659138	0	23.68788501	0	23.68788501	0
SM201-263	N1800110-KTP-00263_12	-0.448500335	0.5487393	-1.024128808	-0.237432031	-0.351507683	-0.525981165	-0.103451991	-0.130728847	-0.758852197	-0.257350417	3.58727759	-0.185735104	-0.216200298	0.000887844	-0.03149281	5.423468428	1.444045222	-0.874896971	-0.339414269	-0.699299702	1.703745607	0.826395126	-0.523858184	-0.318891065	SOC	NA	NA	0.788501027	1	0.788501027	1
SM201-264	N1800110-KTP-00264_08	0.271703874	-0.365437677	0.698632047	0.752119412	-0.671766841	-0.12126554	0.700800291	-0.661461402	0.009218733	-0.229640692	0.540965721	-0.357332218	-0.216200298	0.602316565	-0.856082565	-0.492540273	-0.952462645	0.102370646	-0.496378527	-0.040981539	-0.685819973	-0.376039645	-1.41714307	-0.981253054	SOC	0.722792608	1	2.891170431	1	2.891170431	1
SM201-265	N1800110-KTP-00265_09	0.140106108	-0.336554462	-0.486560064	0.295518315	1.084906726	0.011331837	-0.204666276	-0.661461402	-0.894919069	-0.645537592	0.608934398	-0.523144711	-0.216200298	-0.273619575	-0.62459923	-0.124502555	-0.797375858	-0.621997206	-0.188106583	0.854398028	-0.342029571	-0.460308332	-0.608782082	-0.527081156	AXICEL	22.37371663	0	24.47638604	0	24.47638604	0
SM201-266	N1800110-KTP-00266_06	0.54220655	0.198990206	0.290069442	1.41944408	-0.034260455	-0.189850911	1.225630595	0.750770578	-0.474935143	-0.384826204	0.274090468	-0.018330114	-0.040372217	-0.358338182	1.925490066	0.225724913	0.856392791	0.018466843	-0.530256889	0.159226439	0.469901745	0.092368338	0.17076149	0.79847895	SOC	NA	NA	0.032854209	0	0.032854209	0
SM201-268	N1800110-KTP-00268_03	0.241900861	-0.232864887	-0.997143749	-0.399182222	-0.538366522	3.392202821	-0.248006021	-0.211385635	-0.877014283	0.234100688	-0.370906439	-0.091225292	-0.136867884	-0.799914215	-0.241554402	0.518083815	-0.737709287	-0.415693767	-0.514971251	0.412911371	-1.120757508	-0.100488379	1.561723994	-1.045555349	SOC	1.248459959	1	3.449691992	1	3.449691992	1
SM201-274	NA	-0.049403779	-0.35227131	-0.025649121	-0.42125937	-0.633789259	1.081684877	-0.248006021	-0.609655718	-0.724521849	0.624605058	-0.655128182	1.676999813	1.621633036	0.004228719	-0.942135273	0.114395143	-2.055787875	-2.128590174	-0.530256889	-0.962917756	-0.368960117	0.153542757	-0.029976522	-1.433470846	AXICEL	19.25256674	0	20.89527721	0	20.89527721	0
SM201-278	N1800110-KTP-00278_11	-0.146978346	-0.039566822	-0.157255492	-0.358209312	0.656108304	-0.627529208	-0.248006021	-0.661461402	0.782026263	-0.657499973	-0.079124883	-0.523144711	-0.216200298	-0.307419089	-0.835278115	-0.440918008	0.032787583	0.982042439	-0.402710204	-0.166305364	-0.370965231	-0.713146054	0.47593444	1.806852048	SOC	1.051334702	0	2.792607803	1	2.792607803	0
SM201-279	N1800110-KTP-00279_05	-0.044960113	0.124548209	-0.00290559	1.071280281	-0.739162163	-0.627529208	0.073516116	-0.661461402	0.449404285	0.268267026	0.37043197	-0.523144711	-0.216200298	0.726225596	0.225296738	0.241579719	-1.982064079	-0.373510433	-0.47272322	1.185279107	-0.67750226	-0.220935739	1.409731075	1.582636571	SOC	19.61396304	0	21.15811088	0	21.15811088	0
SM201-281	N1800110-KTP-00281_12	-0.037812489	-0.498173126	1.201828884	0.199745209	-0.715101307	-0.627529208	-0.248006021	-0.661461402	-0.644736845	-0.439002417	-0.508626695	-0.523144711	-0.216200298	-0.89693317	-0.517499722	-0.541517733	-1.841088565	0.331329679	-0.378904094	-0.795997766	-0.952274559	-0.713146054	0.622559375	0.044413562	AXICEL	18.95687885	0	21.2238193	0	21.2238193	0
SM201-283	N1800110-KTP-00283_06	-0.026239479	0.352193216	0.886373474	-0.384188913	0.151737957	-0.578804914	-0.206314997	-0.573600101	2.006369233	-0.412473364	1.369523449	-0.523144711	-0.216200298	-0.104819915	-0.846368299	2.715486777	0.037931626	-0.500439211	0.452883961	-0.391661916	-1.228283773	-0.509170345	-0.611857462	4.397315699	SOC	3.876796715	1	5.486652977	1	5.486652977	1
SM201-284	N1800110-KTP-00284_04	-0.339412591	-0.269556553	-1.213445959	-0.396560672	0.53391649	-0.372966795	-0.248006021	-0.661461402	-0.958246609	0.387394601	-0.509274815	-0.523144711	-0.216200298	-0.163592909	0.417604342	-0.177629231	-1.172881969	-1.500206396	-0.530256889	-1.265694501	2.056911823	2.559241356	-1.386044363	-1.330884281	SOC	18.69404517	0	20.40246407	0	20.40246407	0
SM201-288	NA	0.160414649	0.138925728	-0.430145801	-0.385412251	0.357090025	0.901268729	0.359272545	-0.661461402	-0.492893526	2.36947363	0.51833789	-0.523144711	-0.216200298	-0.285759937	0.215174788	-0.466396788	0.26001777	0.969652187	-0.530256889	0.465918817	0.923617161	-0.595689874	0.289463145	-0.678501717	SOC	NA	NA	1.445585216	1	1.445585216	0
SM201-297	N1800110-KTP-00297_09	0.603378738	-0.184751981	0.94384821	0.677792092	0.066930616	0.848943061	0.479379709	-0.585919327	0.085454652	-0.467187691	-0.642817836	-0.25160381	-0.191067732	-0.664580051	-0.08135675	-0.196645135	-0.265459259	0.093093954	-0.530256889	0.324293738	-0.188445543	0.014576387	-0.39621333	0.402183608	SOC	NA	NA	1.544147844	1	1.544147844	1
SM201-300	N1800110-KTP-00300_08	0.089471686	0.477354698	0.313298652	-0.386753246	0.823207854	-0.06608864	-0.236306188	2.257411072	-0.084821816	4.063996615	0.174917093	-0.359420058	0.174036445	-0.050069736	0.727259821	-0.179459951	-0.683425708	-0.844321824	2.172071364	0.623536444	0.831015044	0.370084176	0.397454721	0.304822533	AXICEL	1.18275154	1	3.449691992	1	3.449691992	1
SM201-304	N1800110-KTP-00304_12	1.016653424	0.019958747	1.903147693	2.521547805	-0.822726558	1.729304201	-0.248006021	1.710726795	-0.187605593	-0.651598377	-0.05792843	-0.48927229	-0.216200298	-0.56420168	1.572338505	-0.352596246	-0.324202951	-0.047529383	-0.530256889	0.589162431	0.414209737	-0.238014913	1.022896458	0.380139866	SOC	1.642710472	1	3.088295688	1	3.088295688	1
SM201-307	N1800110-KTP-00307_01	0.805793301	0.507201856	5.999838549	-0.3836612	-0.727707858	-0.611496965	-0.248006021	-0.354033826	0.605796315	-0.521433533	-0.544957076	-0.523144711	7.373277233	0.036495237	-0.915856048	-0.38093737	-0.512288557	0.746829036	1.859338604	0.168533176	-0.581794512	-0.632840165	0.50239473	1.435817345	SOC	NA	NA	0.919917864	1	0.919917864	0
SM201-308	N1800110-KTP-00308_02	-0.433412877	-0.163048181	-0.248281237	-0.401545341	-0.75564869	-0.513583098	-0.248006021	-0.626878004	-0.190510646	-0.677571909	-0.451374903	-0.523144711	-0.216200298	-0.604327296	-0.69874231	-0.475759713	0.19567855	-0.092505544	-0.530256889	0.403274174	1.134405308	-0.674249237	-0.431674079	1.224188607	SOC	NA	NA	1.445585216	1	1.445585216	1
SM201-309-1	N1800110-KTP-00309_10	-0.49794	-0.150537798	-1.233786775	-0.382740464	-0.233527095	-0.391639643	-0.248006021	0.284509093	-0.789586598	-0.235963596	-0.331251515	-0.523144711	0.467002664	-0.125203115	1.140102025	-0.379242974	-0.91786013	-0.235142783	-0.530256889	0.036740296	0.088160152	0.726841822	0.372377187	-1.172176599	AXICEL	17.70841889	0	19.51540041	0	19.51540041	0
SM201-310	N1800110-KTP-00310_03	-0.133700331	-0.2154035	0.65122052	-0.091260959	-0.533655512	-0.471979546	-0.222826156	-0.350838183	0.106814055	-0.462917088	0.521383454	-0.523144711	-0.216200298	-0.580465007	-0.315832988	-0.188285311	0.108503435	-0.332941118	-0.258248817	0.738148708	-0.212082406	-0.46502967	-1.605185699	0.239027461	SOC	NA	NA	0.887063655	1	0.887063655	0
SM201-311	N1800110-KTP-00311_04	-0.39347232	-0.29583857	-1.080137783	-0.205798958	-0.513237326	0.038450908	-0.206638441	-0.421256421	-0.02676849	0.442482303	0.165677805	-0.474216738	0.068985552	0.534057508	0.540446451	0.083749062	-0.782395076	-0.217518938	-0.487037287	-1.027582956	-0.667812086	-0.591576102	-1.17981436	-1.114093772	SOC	NA	NA	1.577002053	1	1.577002053	0
SM201-313	N1800110-KTP-00313_05	-0.557293265	0.281221056	-1.068808194	-0.285229153	-0.603192455	-0.605592938	-0.223643586	-0.164779127	0.812363826	-0.448982126	1.153843059	-0.190106866	-0.216200298	0.203109739	-0.12654427	0.319020125	2.05671755	0.200192759	-0.530256889	0.137268435	0.780760369	0.808885211	-0.763562349	0.30302863	SOC	10.67761807	0	12.35318275	0	12.35318275	0
SM201-315	N1800110-KTP-00315_07	0.623775622	0.169395058	1.343948541	-0.275370942	-0.80546593	0.444085004	2.411681435	-0.661461402	-0.48779803	-0.610154758	-0.376743873	0.105457146	-0.216200298	0.73917333	-0.900962021	-0.218961365	-0.889345128	1.352837812	-0.466740862	-0.911046123	-0.118569705	3.638067492	2.112494075	-0.041186765	AXICEL	16.59137577	0	18.95687885	0	18.95687885	0
SM201-317	N1800110-KTP-00317_09	0.043194691	0.20790278	0.240563609	-0.389573152	0.102860985	0.396612818	-0.134490803	-0.282876774	-0.915072938	2.046251693	-0.411682464	-0.328648772	-0.216200298	-0.38770965	-0.155008372	0.010983833	0.607938396	-0.26995439	-0.429463448	1.09066832	0.562133746	-0.41509539	0.330257839	2.20704637	SOC	NA	NA	1.609856263	1	1.609856263	1
SM201-318	N1800110-KTP-00318_10	-0.381134027	-0.63812309	-0.476724143	-0.399040451	-0.336159297	-0.519906652	-0.173839592	-0.531776133	-0.947701683	0.002430813	-0.738483237	-0.381919321	-0.176624745	-0.190334938	-0.632741252	0.895113674	-1.032343446	-1.229656337	-0.480699479	-1.076827159	-1.520752079	-0.377704794	-1.147740196	-1.173985255	AXICEL	21.19096509	0	23.03080082	0	23.03080082	0
SM201-319	N1800110-KTP-00319_11	0.483090666	0.014647508	0.536605569	-0.075513081	0.76960134	0.145018172	1.039741329	1.276660771	-0.116400651	-0.113854823	0.726928338	-0.193004521	0.212691458	-0.348571197	0.250703737	-0.316371953	0.118822136	-0.533483444	-0.530256889	0.960747642	0.887036378	-0.084610266	-0.062276123	-0.623739694	AXICEL	15.83572895	0	17.7412731	0	17.7412731	0
SM201-320	N1800110-KTP-00320_12	0.183114197	-0.162201955	-0.00409724	-0.391837774	-0.666806841	-0.558104782	2.536417622	0.099776438	-0.168357083	-0.41538796	-0.453013961	-0.424320276	0.949580877	-0.117540102	-0.287659357	0.266200423	-0.034205678	-1.006943592	0.671535994	-0.846095091	0.165441152	-0.642829683	-0.434769469	0.183132527	SOC	0.032854209	0	1.511293634	1	1.511293634	0
SM201-321	N1800110-KTP-00321_07	0.1125865	0.077914142	0.862680232	-0.336588751	-0.057947593	0.342794634	-0.248006021	0.218523791	-0.667581221	0.051287189	0.180726546	2.211456068	-0.216200298	-0.268256055	-0.014772771	-0.446989794	0.051044975	-0.244500293	-0.530256889	0.461567092	0.193491114	-0.627034629	0.516236019	0.59640922	AXICEL	3.318275154	1	5.486652977	1	5.486652977	1
SM201-322	N1800110-KTP-00322_06	2.699415421	0.259730442	1.319198222	8.064840675	-0.788001713	5.143404162	-0.242364243	-0.661461402	-0.614619617	-0.551826513	0.537895078	-0.389599811	-0.216200298	-0.411849491	0.746732279	0.036881257	0.220771053	3.197046066	-0.516570978	2.871615213	-0.486680935	-0.332604433	0.693561651	-0.628863451	AXICEL	18.7926078	0	20.69815195	0	20.69815195	0
SM201-323	N1800110-KTP-00323_02	-0.14781977	0.241268271	0.075948522	-0.050865517	-0.025956346	-0.490219487	-0.248006021	-0.417006399	-0.376643522	0.372738874	-0.482561154	0.305372262	-0.216200298	0.80871803	-0.629470928	-0.401979298	0.199603737	1.181237978	1.278718911	-0.69485625	1.59076251	0.335828699	0.518159021	0.070863771	SOC	NA	NA	3.449691992	1	3.449691992	1
SM201-326	N1800110-KTP-00326_03	-0.037108859	0.426162982	0.455897493	-0.414003082	-0.848343183	0.809769487	-0.188865012	0.475804312	-1.03707593	-0.745654071	-0.768956286	-0.523144711	-0.216200298	-0.646882754	-0.178364602	-0.541517733	1.434996175	0.015849947	1.978663722	3.855870322	0.01514653	-0.713146054	1.046997251	3.84202621	AXICEL	1.642710472	1	3.383983573	1	3.383983573	1
SM201-327	N1800110-KTP-00327_04	-0.4149829	-0.781907857	-0.436438408	-0.390022892	-0.372917972	-0.627529208	-0.248006021	-0.661461402	-0.682289747	-0.717261675	-0.702946063	-0.466856063	-0.216200298	-0.112452167	-0.856218071	-0.511824477	-1.477032778	-1.544640275	-0.530256889	-0.751754997	-1.29954011	-0.666325171	-1.615416992	-0.359509944	AXICEL	18.52977413	0	21.5523614	0	21.5523614	0
SM201-330	N1800110-KTP-00330_05	1.232266874	0.279322488	0.133283289	2.42735852	0.823561393	2.997289545	-0.220158378	0.518403098	-0.8670098	-0.380483196	2.557200909	-0.002103826	0.142082855	-0.114537879	1.136535638	-0.238198678	-0.074213402	0.314748652	-0.480444074	2.90350645	-0.011186253	0.064345468	0.383330044	-0.864413103	SOC	NA	NA	3.712525667	1	3.712525667	1
SM201-334	N1800110-KTP-00334_08	0.31153574	0.337276847	0.847592064	2.017223055	-0.590776829	-0.46835357	-0.248006021	-0.661461402	0.473315504	0.614056204	-0.589440879	0.213192823	-0.216200298	0.400494704	-0.460969182	-0.270904139	-0.782537172	0.935356479	-0.530256889	1.675949527	1.114532725	-0.352365803	2.725867432	0.446338521	SOC	21.78234086	0	24.04928131	0	24.04928131	0
SM201-335-1	N1800110-KTP-00335_07	0.299269348	0.380061327	-0.049623334	0.139686507	-0.566251708	-0.038017864	2.010553139	0.266200576	3.212007609	2.771465843	-0.045635702	-0.362652326	-0.216200298	-0.49424894	1.420212616	-0.488016889	1.759010511	-0.182071742	-0.530256889	-0.962735313	0.374932692	-0.377609499	0.889558385	-0.686778835	AXICEL	1.577002053	1	3.745379877	1	3.745379877	1
SM201-338	N1800110-KTP-00338_09	0.659239904	-0.127037301	3.175639472	-0.31022914	0.929114156	-0.250318947	-0.248006021	-0.369043332	0.874061188	0.534149406	-0.338005893	0.13114428	-0.216200298	-0.28395571	-0.720164984	-0.353582428	-0.753000947	-0.048121692	-0.519710914	0.190808633	0.219650384	0.392796344	-0.256741293	-0.885722902	AXICEL	15.54004107	0	17.80698152	0	17.80698152	0
SM201-339	N1800110-KTP-00339_09	0.015253825	-0.377822515	0.559122945	-0.40092975	0.391943149	-0.225861198	-0.248006021	-0.661461402	-0.615469134	-0.014890257	-0.609248651	-0.523144711	-0.216200298	-0.078840169	-0.333059049	-0.541517733	-0.776258797	-0.432782343	-0.530256889	0.805906809	-1.090659331	-0.014488004	-1.316576418	0.242324731	AXICEL	13.27310062	0	15.34291581	0	15.34291581	0
SM201-341	N1800110-KTP-00341_11	-0.181765695	0.156221891	-1.073248502	0.10264146	-0.191590057	0.501374647	-0.248006021	-0.661461402	-0.923731925	0.381181943	-0.81212561	1.544199776	-0.216200298	0.603309487	1.248037173	-0.541517733	0.845680854	0.396052456	-0.530256889	1.766312313	-0.75691434	-0.190304706	-0.435942598	0.121770351	SOC	0.032854209	0	1.544147844	1	1.544147844	0
SM201-342	N1800110-KTP-00342_12	-0.388768596	-0.422249307	-0.615608963	-0.360654741	-0.355030928	-0.369208314	-0.243340034	-0.578037737	0.063436619	0.525629896	-0.533898823	-0.292823341	-0.216200298	-0.255184434	-0.644085087	0.752060757	-0.286241466	-1.008037706	-0.249356412	-1.840527439	-0.705227343	-0.181919612	-1.453916765	-0.429697455	AXICEL	NA	NA	1.642710472	1	1.642710472	1
SM201-343-2	N1800110-KTP-00343_08	0.090612143	0.161097419	-0.581972134	-0.390380568	-0.440823475	2.114242913	-0.248006021	-0.661461402	1.945855611	-0.735503064	-0.445367304	-0.523144711	-0.216200298	0.101728754	-0.83487917	-0.541517733	0.236088044	0.386639843	-0.448739508	2.236937972	0.020750707	-0.713146054	1.28082851	0.827227112	SOC	7.326488706	1	8.772073922	1	8.772073922	1
SM201-344	N1800110-KTP-00344_02	-0.315694147	0.014740084	-0.139691709	-0.361495178	-0.736196149	-0.093081681	-0.248006021	-0.138031154	0.122046606	-0.745654071	-0.76997334	-0.523144711	-0.216200298	0.0760326	0.197781179	-0.541517733	0.808831892	-0.046638784	-0.530256889	0.47276072	-0.254543928	-0.456509051	0.463389249	2.179437907	AXICEL	NA	NA	2.004106776	1	2.004106776	1
SM201-345	N1800110-KTP-00345_03	-0.278224756	0.488337338	0.023606279	-0.381584181	-0.443589864	-0.34792939	-0.241626624	3.802502823	4.403347716	0.122896484	-0.255154493	-0.523144711	-0.216200298	-0.130458058	-0.745116412	-0.464146456	0.803794319	0.394825293	5.563323446	-0.443132219	0.085406424	-0.70012681	-0.365086857	0.282370049	SOC	0.624229979	1	2.332648871	1	2.332648871	1
SM201-346	N1800110-KTP-00346_04	0.083912794	-0.12571862	0.494296962	-0.387421085	1.077444822	-0.560821351	-0.203935377	-0.210146976	0.643211683	-0.656667448	-0.188709012	-0.421123772	-0.216200298	-0.446637151	-0.586867345	-0.4719808	-0.22557372	0.110851716	-0.294578566	0.011892019	0.86103788	-0.686425659	0.54238802	0.01388453	SOC	2.332648871	1	3.942505133	1	3.942505133	1
SM201-349	N1800110-KTP-00349_05	0.794525767	-0.044711081	5.315327564	-0.396287069	-0.504206527	-0.196902595	-0.245302538	-0.483596825	-0.243250627	-0.586596054	0.286956079	-0.475457768	-0.216200298	-0.633689634	4.656163527	-0.497259926	-0.273606693	0.802251945	-0.530256889	-0.568168418	-0.335048572	-0.146447777	-0.704724052	-1.250042143	AXICEL	5.94661191	1	8.049281314	1	8.049281314	1
SM201-350-2	N1800110-KTP-00350_06	-0.136004891	0.609422418	-0.076077823	-0.094253977	0.166454471	-0.428141105	-0.248006021	-0.661461402	-0.666210296	-0.081104282	-0.490733023	-0.284375379	10.17226421	-0.693446981	1.731547416	-0.126958341	-0.618415698	0.105845749	-0.530256889	0.256012977	1.145726373	-0.209651701	0.013940734	0.026573817	SOC	0.854209446	1	2.332648871	1	2.332648871	1
SM201-353	N1800110-KTP-00353_09	0.051623184	-0.135795565	-0.795367267	-0.367804722	1.908611408	-0.249794107	-0.237529393	-0.661461402	0.906065341	0.137827701	-0.277746674	-0.057088139	-0.216200298	-0.003367014	-0.563991854	-0.319390926	0.263550126	0.053071263	-0.488823622	-0.476381745	-0.479769547	-0.568566422	0.759396875	-0.841314108	SOC	NA	NA	0.032854209	1	0.032854209	0
SM201-355	N1800110-KTP-00355_03	-0.17109896	0.1059508	0.396130971	-0.360615722	-0.127359551	-0.515644479	-0.248006021	-0.348070704	0.124060686	-0.414006977	-0.638240371	-0.342790919	-0.216200298	0.737351546	-0.582119619	0.095444017	-0.00639452	0.445565706	0.043874792	0.31585885	1.326942871	-0.617528014	0.955316635	0.468078422	SOC	NA	NA	1.741273101	1	1.741273101	1
SM201-358	N1800110-KTP-00358_03	-0.078372819	-0.15488157	1.476409411	-0.244244128	-0.748494151	-0.627529208	-0.248006021	-0.661461402	0.271111986	-0.745654071	0.385513045	-0.523144711	-0.216200298	-0.343733565	-0.807588018	-0.097646505	0.200921208	0.496056986	-0.170272952	0.26679081	-0.522337452	-0.563871852	-0.640522316	0.532472584	AXICEL	22.43942505	0	24.41067762	0	24.41067762	0
SM201-359	N1800110-KTP-00359_04	0.472199134	0.501541299	0.021764637	-0.42125937	3.636025629	-0.627529208	-0.248006021	-0.661461402	1.526260047	-0.206461418	-0.536252533	-0.523144711	-0.216200298	0.091538278	0.684158257	-0.541517733	3.888984311	1.47715103	-0.530256889	-0.116212861	2.517070251	-0.374136946	1.321422963	-0.437740966	SOC	0.032854209	0	1.577002053	1	1.577002053	0
SM201-362	N1800110-KTP-00362_06	0.090411699	0.354743642	-0.257672374	1.529933801	-0.597638623	0.014586194	-0.237150502	-0.520579633	-0.255476488	-0.015771724	0.884739906	-0.353129407	-0.076398572	-0.2343769	3.805600864	-0.172917312	0.686841862	0.237112043	1.602187119	-0.257281303	0.743372905	-0.374196601	0.035002705	-0.579410821	SOC	NA	NA	0.952772074	1	0.952772074	1
SM201-363	N1800110-KTP-00363_09	0.171358312	0.713242643	0.748018758	0.636399986	-0.067783483	-0.211837679	-0.248006021	-0.661461402	1.324456478	1.079480546	-0.36926593	1.349846068	-0.216200298	2.602641371	0.244432935	-0.098210659	0.774993093	1.118125881	-0.530256889	0.221957987	-0.453986124	1.784461552	1.288094646	1.291311638	AXICEL	1.347022587	0	3.613963039	1	3.613963039	0
SM201-364	N1800110-KTP-00364_11	-0.152231456	-0.214698847	-0.572008033	-0.374538913	0.321875125	0.107152814	-0.243638274	0.122124474	-0.775086044	-0.199047149	0.141875606	0.092064385	0.114253561	-0.057853266	0.329581609	-0.355611835	-0.098291861	-0.200663732	-0.426332654	-0.089144427	-0.146279652	-0.414580213	-0.636209975	-0.713855915	AXICEL	10.21765914	1	12.28747433	1	12.28747433	1
SM201-365	N1800110-KTP-00365_09	-0.120741762	-0.088861135	0.311355705	-0.375674888	-0.741744936	-0.231348718	0.43370403	-0.414577268	2.594645012	-0.4178207	-0.509227351	-0.523144711	-0.216200298	-0.309069792	-0.76347441	-0.082313796	-0.361330551	1.181631447	-0.255115294	-0.50631197	-0.722221256	-0.523496348	-0.606804239	0.5984761	AXICEL	NA	NA	2.36550308	1	2.36550308	1
SM201-366	N1800110-KTP-00366_04	0.010208051	0.470131963	-0.891628175	-0.402025626	2.035369686	-0.44266961	-0.248006021	-0.661461402	2.877516424	-0.622591174	0.259196968	-0.071945964	-0.216200298	-0.222980843	-0.541425358	-0.541517733	-1.24943157	4.181457049	-0.530256889	-0.757265411	0.117396148	3.922752605	0.924677596	-0.007270134	AXICEL	NA	NA	1.872689938	1	1.872689938	1
SM201-368	N1800110-KTP-00368_01	-0.342732658	0.123903695	0.030683118	-0.312203773	-0.85497848	-0.329158134	-0.248006021	-0.661461402	-0.021803492	1.390221162	1.089995447	-0.523144711	-0.216200298	-0.184278101	0.740180445	-0.436183852	-1.692130472	0.713678938	-0.469821661	2.60924107	0.134571955	-0.591896099	-0.012290217	-0.547680996	SOC	NA	NA	1.445585216	1	1.445585216	0
SM201-370	N1800110-KTP-00370_03	0.110847694	0.17075564	-1.134913147	-0.392277062	1.88797347	0.441461232	-0.248006021	-0.193294998	-0.688579846	-0.097509826	-0.223759526	0.336362239	1.227670241	-0.608481162	0.693979483	-0.381560018	-1.010882997	0.352635547	-0.530256889	1.829829477	0.002315065	0.373200021	2.809640829	-1.352512403	AXICEL	NA	NA	3.515400411	1	3.515400411	1
SM201-373	N1800110-KTP-00373_02	0.611139512	1.065736774	-1.233786775	0.748208483	-0.362468896	2.535055523	1.368689224	-0.661461402	-0.833256257	-0.745654071	-0.550512836	-0.523144711	-0.216200298	4.528590587	1.913813582	-0.421858595	3.713154736	-0.459569334	-0.530256889	-0.910192441	3.512483064	6.547386486	1.917814782	0.10919058	SOC	NA	NA	1.609856263	1	1.609856263	0
SM201-375	N1800110-KTP-00375_06	0.996890629	0.241943431	3.110120271	0.647391331	1.474564614	-0.039771505	-0.207851564	-0.10184835	0.780471497	-0.12731903	0.864325882	0.377066696	-0.216200298	-0.348640866	-0.535857487	0.014304462	-1.009512832	3.285316973	-0.530256889	-0.351934926	0.18159127	0.904469752	-0.054291684	0.637562377	AXICEL	18.95687885	0	20.79671458	0	20.79671458	0
SM201-377	N1800110-KTP-00377_08	1.119814584	0.480550954	2.205147372	3.61804306	-0.547442415	0.48090327	-0.157578366	-0.483248316	-0.46308199	0.117997198	3.70530718	-0.139144492	-0.12340969	0.089717617	2.882520263	-0.324756915	1.767676074	0.111032254	-0.487151031	0.327518958	1.510332352	0.352186042	-0.887770719	-0.75015784	AXICEL	16.3613963	0	18.62833676	0	18.62833676	0
